# Supplementary material for: Alkene insertion reactivity of a o-carboranyl-substituted 9-borafluorene
Source: Chem Sci. 2022 Jun 2;13(25):7492–7. doi: 10.1039/d2sc02750j (PMC9244080; doi:10.1039/d2sc02750j)
Supplement: SC-013-D2SC02750J-s002 [file SC-013-D2SC02750J-s002.cif]

# Electronic Supplementary Material (ESI) for Chemical Science.
# This journal is © The Royal Society of Chemistry 2022

####################################################################### 
# 
# This file contains crystal structure data downloaded from the 
# Cambridge Structural Database (CSD) hosted by the Cambridge 
# Crystallographic Data Centre (CCDC).
# 
# Full information about CCDC data access policies and citation 
# guidelines are available at http://www.ccdc.cam.ac.uk/access/V1 
# 
# Audit and citation data items may have been added by the CCDC. 
# Please retain this information to preserve the provenance of 
# this file and to allow appropriate attribution of the data. 
# 
#######################################################################

data_2
_database_code_depnum_ccdc_archive 'CCDC 2172383'
loop_
_audit_author_name
_audit_author_address
'Tobias Bischof'
;Julius Maximilians Universitaet Wuerzburg
Germany
;
_audit_update_record             
;
2022-05-12 deposited with the CCDC.	2022-06-02 downloaded from the CCDC.
;


_audit_creation_method           SHELXL-2018/3
_shelx_SHELXL_version_number     2018/3
_chemical_name_systematic        ?
_chemical_name_common            ?
_chemical_melting_point          ?
_chemical_formula_moiety         'C15 H21 B11'
_chemical_formula_sum            'C15 H21 B11'
_chemical_formula_weight         320.23

loop_
_atom_type_symbol
_atom_type_description
_atom_type_scat_dispersion_real
_atom_type_scat_dispersion_imag
_atom_type_scat_source
C C 0.0181 0.0091 'International Tables Vol C Tables 4.2.6.8 and 6.1.1.4'
H H 0.0000 0.0000 'International Tables Vol C Tables 4.2.6.8 and 6.1.1.4'
B B 0.0090 0.0039 'International Tables Vol C Tables 4.2.6.8 and 6.1.1.4'

_space_group_crystal_system      monoclinic
_space_group_IT_number           4
_space_group_name_H-M_alt        'P 21'
_space_group_name_Hall           'P 2yb'

_shelx_space_group_comment       
;
The symmetry employed for this shelxl refinement is uniquely defined
by the following loop, which should always be used as a source of
symmetry information in preference to the above space-group names.
They are only intended as comments.
;

loop_
_space_group_symop_operation_xyz
'x, y, z'
'-x, y+1/2, -z'

_cell_length_a                   6.73580(10)
_cell_length_b                   11.9489(2)
_cell_length_c                   11.5149(2)
_cell_angle_alpha                90
_cell_angle_beta                 103.165(2)
_cell_angle_gamma                90
_cell_volume                     902.42(3)
_cell_formula_units_Z            2
_cell_measurement_temperature    100(2)
_cell_measurement_reflns_used    9209
_cell_measurement_theta_min      3.9680
_cell_measurement_theta_max      77.1890

_exptl_crystal_description       block
_exptl_crystal_colour            orange
_exptl_crystal_density_meas      ?
_exptl_crystal_density_method    ?
_exptl_crystal_density_diffrn    1.178
_exptl_crystal_F_000             332
_exptl_transmission_factor_min   ?
_exptl_transmission_factor_max   ?
_exptl_crystal_size_max          0.228
_exptl_crystal_size_mid          0.078
_exptl_crystal_size_min          0.045
_exptl_absorpt_coefficient_mu    0.403
_shelx_estimated_absorpt_T_min   ?
_shelx_estimated_absorpt_T_max   ?
_exptl_absorpt_correction_type   gaussian
_exptl_absorpt_correction_T_min  0.745
_exptl_absorpt_correction_T_max  1.000
_exptl_absorpt_process_details   Sadabs
_exptl_absorpt_special_details   ?
_diffrn_ambient_temperature      100(2)
_diffrn_radiation_wavelength     1.54184
_diffrn_radiation_type           CuK\a
_diffrn_source                   'micro-focus sealed X-ray tube'
_diffrn_measurement_device_type  'XtaLAB Synergy, Dualflex, HyPix'
_diffrn_measurement_method       '\w scans'
_diffrn_detector_area_resol_mean ?
_diffrn_reflns_number            14895
_diffrn_reflns_av_unetI/netI     0.0429
_diffrn_reflns_av_R_equivalents  0.0468
_diffrn_reflns_limit_h_min       -7
_diffrn_reflns_limit_h_max       8
_diffrn_reflns_limit_k_min       -15
_diffrn_reflns_limit_k_max       15
_diffrn_reflns_limit_l_min       -14
_diffrn_reflns_limit_l_max       14
_diffrn_reflns_theta_min         3.943
_diffrn_reflns_theta_max         77.753
_diffrn_reflns_theta_full        72.000
_diffrn_measured_fraction_theta_max 0.997
_diffrn_measured_fraction_theta_full 1.000
_diffrn_reflns_Laue_measured_fraction_max 0.997
_diffrn_reflns_Laue_measured_fraction_full 1.000
_diffrn_reflns_point_group_measured_fraction_max 0.994
_diffrn_reflns_point_group_measured_fraction_full 0.999
_reflns_number_total             3832
_reflns_number_gt                3650
_reflns_threshold_expression     'I > 2\s(I)'
_reflns_Friedel_coverage         0.899
_reflns_Friedel_fraction_max     0.990
_reflns_Friedel_fraction_full    0.999

_reflns_special_details          
;
 Reflections were merged by SHELXL according to the crystal
 class for the calculation of statistics and refinement.
 
 _reflns_Friedel_fraction is defined as the number of unique
 Friedel pairs measured divided by the number that would be
 possible theoretically, ignoring centric projections and
 systematic absences.
;

_computing_data_collection       'CrysAlisPro 1.171.40.45a (Rigaku OD, 2019)'
_computing_cell_refinement       'CrysAlisPro 1.171.40.45a (Rigaku OD, 2019)'
_computing_data_reduction        'CrysAlisPro 1.171.40.45a (Rigaku OD, 2019)'
_computing_structure_solution    'SHELXT 2014/5 (Sheldrick, 2014)'
_computing_structure_refinement  'SHELXL-2018/3 (Sheldrick, 2018)'
_computing_molecular_graphics    'SHELXL-2018/3 (Sheldrick, 2018)'
_computing_publication_material  'SHELXL-2018/3 (Sheldrick, 2018)'
_refine_special_details          ?
_refine_ls_structure_factor_coef Fsqd
_refine_ls_matrix_type           full
_refine_ls_weighting_scheme      calc
_refine_ls_weighting_details     
'w=1/[\s^2^(Fo^2^)+(0.0967P)^2^+0.0356P] where P=(Fo^2^+2Fc^2^)/3'
_atom_sites_solution_primary     ?
_atom_sites_solution_secondary   ?
_atom_sites_solution_hydrogens   geom
_refine_ls_hydrogen_treatment    mixed
_refine_ls_extinction_method     none
_refine_ls_extinction_coef       .
_refine_ls_abs_structure_details 
;
 Flack x determined using 1657 quotients [(I+)-(I-)]/[(I+)+(I-)]
 (Parsons, Flack and Wagner, Acta Cryst. B69 (2013) 249-259).
;
_refine_ls_abs_structure_Flack   0.0(2)
_chemical_absolute_configuration ?
_refine_ls_number_reflns         3832
_refine_ls_number_parameters     246
_refine_ls_number_restraints     1
_refine_ls_R_factor_all          0.0483
_refine_ls_R_factor_gt           0.0466
_refine_ls_wR_factor_ref         0.1245
_refine_ls_wR_factor_gt          0.1221
_refine_ls_goodness_of_fit_ref   1.032
_refine_ls_restrained_S_all      1.031
_refine_ls_shift/su_max          0.001
_refine_ls_shift/su_mean         0.000

loop_
_atom_site_label
_atom_site_type_symbol
_atom_site_fract_x
_atom_site_fract_y
_atom_site_fract_z
_atom_site_U_iso_or_equiv
_atom_site_adp_type
_atom_site_occupancy
_atom_site_site_symmetry_order
_atom_site_calc_flag
_atom_site_refinement_flags_posn
_atom_site_refinement_flags_adp
_atom_site_refinement_flags_occupancy
_atom_site_disorder_assembly
_atom_site_disorder_group
B1_1 B 0.2770(4) 0.51195(19) 0.3619(2) 0.0251(5) Uani 1 1 d . . . . .
C1_1 C 0.4317(3) 0.48230(18) 0.4815(2) 0.0286(5) Uani 1 1 d . . . . .
C2_1 C 0.6124(4) 0.4216(2) 0.5110(2) 0.0339(5) Uani 1 1 d . . . . .
H2_1 H 0.663571 0.385504 0.450306 0.041 Uiso 1 1 calc R U . . .
C3_1 C 0.7183(4) 0.4139(2) 0.6301(2) 0.0409(6) Uani 1 1 d . . . . .
H3_1 H 0.842097 0.372750 0.650055 0.049 Uiso 1 1 calc R U . . .
C4_1 C 0.6448(5) 0.4657(2) 0.7192(2) 0.0438(6) Uani 1 1 d . . . . .
H4_1 H 0.718689 0.459680 0.799722 0.053 Uiso 1 1 calc R U . . .
C5_1 C 0.4635(5) 0.5266(2) 0.6923(2) 0.0390(6) Uani 1 1 d . . . . .
H5_1 H 0.412243 0.561433 0.753670 0.047 Uiso 1 1 calc R U . . .
C6_1 C 0.3600(4) 0.53525(18) 0.5742(2) 0.0304(5) Uani 1 1 d . . . . .
C7_1 C 0.1721(4) 0.60075(19) 0.5249(2) 0.0307(5) Uani 1 1 d . . . . .
C8_1 C 0.0608(4) 0.6635(2) 0.5873(2) 0.0387(5) Uani 1 1 d . . . . .
H8_1 H 0.096776 0.665292 0.672022 0.046 Uiso 1 1 calc R U . . .
C9_1 C -0.1060(4) 0.7246(2) 0.5245(3) 0.0407(6) Uani 1 1 d . . . . .
H9_1 H -0.184902 0.767564 0.566859 0.049 Uiso 1 1 calc R U . . .
C10_1 C -0.1575(4) 0.7234(2) 0.4013(2) 0.0361(5) Uani 1 1 d . . . . .
H10_1 H -0.268724 0.767109 0.359465 0.043 Uiso 1 1 calc R U . . .
C11_1 C -0.0457(3) 0.6576(2) 0.3379(2) 0.0315(5) Uani 1 1 d . . . . .
H11_1 H -0.083375 0.655979 0.253285 0.038 Uiso 1 1 calc R U . . .
C12_1 C 0.1198(3) 0.59477(18) 0.3981(2) 0.0270(4) Uani 1 1 d . . . . .
C1_2 C 0.2790(3) 0.46002(18) 0.23449(18) 0.0238(4) Uani 1 1 d . . . . .
C2_2 C 0.3287(3) 0.54127(19) 0.12700(19) 0.0272(4) Uani 1 1 d . . . . .
C3_2 C 0.3679(4) 0.6640(2) 0.1564(2) 0.0365(5) Uani 1 1 d . . . . .
H3A_2 H 0.440036 0.697391 0.100004 0.055 Uiso 1 1 calc R U . . .
H3B_2 H 0.451273 0.671421 0.237692 0.055 Uiso 1 1 calc R U . . .
H3C_2 H 0.237637 0.702713 0.150461 0.055 Uiso 1 1 calc R U . . .
B4_2 B 0.1098(4) 0.3568(2) 0.1735(2) 0.0263(5) Uani 1 1 d . . . . .
H4_2 H -0.005881 0.320462 0.218831 0.040(8) Uiso 1 1 calc R . . . .
B5_2 B 0.3741(4) 0.3273(2) 0.2241(2) 0.0261(5) Uani 1 1 d . . . . .
H5_2 H 0.431383 0.271072 0.302412 0.033(7) Uiso 1 1 calc R . . . .
B6_2 B 0.5132(3) 0.4468(2) 0.1975(2) 0.0271(5) Uani 1 1 d . . . . .
H6_2 H 0.661854 0.470762 0.258204 0.041(8) Uiso 1 1 calc R . . . .
B7_2 B 0.4625(4) 0.4697(2) 0.0410(2) 0.0319(5) Uani 1 1 d . . . . .
H7_2 H 0.578893 0.508616 -0.002129 0.046(9) Uiso 1 1 calc R . . . .
B8_2 B 0.4898(4) 0.3314(2) 0.1000(2) 0.0301(5) Uani 1 1 d . . . . .
H8_2 H 0.624245 0.277785 0.095400 0.048(9) Uiso 1 1 calc R . . . .
B9_2 B 0.2397(4) 0.2743(2) 0.0841(2) 0.0306(5) Uani 1 1 d . . . . .
H9_2 H 0.208837 0.182769 0.068932 0.046(9) Uiso 1 1 calc R . . . .
B10_2 B 0.0591(4) 0.3782(2) 0.0161(2) 0.0283(5) Uani 1 1 d . . . . .
H10_2 H -0.090917 0.355234 -0.043764 0.037(8) Uiso 1 1 calc R . . . .
B11_2 B 0.1976(4) 0.4985(2) -0.0113(2) 0.0292(5) Uani 1 1 d . . . . .
H11_2 H 0.140647 0.556047 -0.088540 0.061(11) Uiso 1 1 calc R . . . .
B12_2 B 0.2939(4) 0.3621(2) -0.0292(2) 0.0316(5) Uani 1 1 d . . . . .
H12_2 H 0.299012 0.328269 -0.119211 0.055(10) Uiso 1 1 calc R . . . .
B3_2 B 0.0835(4) 0.4935(2) 0.1128(2) 0.0254(5) Uani 1 1 d . . . . .
H3_2 H -0.049422 0.548058 0.117943 0.056(10) Uiso 1 1 calc R . . . .

loop_
_atom_site_aniso_label
_atom_site_aniso_U_11
_atom_site_aniso_U_22
_atom_site_aniso_U_33
_atom_site_aniso_U_23
_atom_site_aniso_U_13
_atom_site_aniso_U_12
B1_1 0.0296(11) 0.0190(10) 0.0266(11) 0.0005(8) 0.0060(9) -0.0020(8)
C1_1 0.0369(11) 0.0211(10) 0.0258(11) 0.0001(8) 0.0031(8) 0.0006(8)
C2_1 0.0413(12) 0.0275(11) 0.0299(11) -0.0010(9) 0.0018(9) 0.0047(9)
C3_1 0.0473(13) 0.0318(12) 0.0370(13) 0.0029(10) -0.0042(10) 0.0101(11)
C4_1 0.0611(16) 0.0339(12) 0.0285(12) 0.0014(10) -0.0062(11) 0.0063(12)
C5_1 0.0592(15) 0.0291(11) 0.0258(11) -0.0015(10) 0.0035(10) 0.0052(11)
C6_1 0.0425(12) 0.0218(10) 0.0261(10) 0.0005(9) 0.0060(8) 0.0011(9)
C7_1 0.0408(11) 0.0232(10) 0.0275(11) -0.0005(8) 0.0068(9) 0.0009(9)
C8_1 0.0525(14) 0.0355(12) 0.0291(11) -0.0055(10) 0.0114(10) 0.0052(11)
C9_1 0.0441(13) 0.0363(14) 0.0440(14) -0.0116(11) 0.0146(11) 0.0075(11)
C10_1 0.0333(11) 0.0314(12) 0.0416(13) -0.0078(10) 0.0043(9) 0.0059(9)
C11_1 0.0326(10) 0.0270(10) 0.0332(11) -0.0045(9) 0.0038(8) 0.0018(9)
C12_1 0.0329(10) 0.0218(9) 0.0267(10) -0.0029(8) 0.0077(8) -0.0017(8)
C1_2 0.0268(9) 0.0205(9) 0.0231(9) 0.0012(7) 0.0037(7) -0.0003(7)
C2_2 0.0288(9) 0.0262(10) 0.0259(10) 0.0041(8) 0.0051(8) -0.0024(8)
C3_2 0.0447(12) 0.0244(10) 0.0377(12) 0.0043(10) 0.0038(9) -0.0058(10)
B4_2 0.0267(10) 0.0235(11) 0.0275(11) -0.0008(9) 0.0038(8) -0.0023(8)
B5_2 0.0287(10) 0.0217(11) 0.0270(11) 0.0000(9) 0.0048(8) 0.0024(8)
B6_2 0.0252(10) 0.0286(12) 0.0274(11) -0.0004(9) 0.0061(8) -0.0021(8)
B7_2 0.0299(11) 0.0395(14) 0.0277(12) 0.0029(10) 0.0092(9) -0.0010(10)
B8_2 0.0295(11) 0.0330(13) 0.0272(11) -0.0046(10) 0.0054(9) 0.0065(10)
B9_2 0.0341(12) 0.0243(11) 0.0316(12) -0.0050(9) 0.0039(10) 0.0006(9)
B10_2 0.0279(11) 0.0292(12) 0.0263(11) -0.0028(9) 0.0030(9) 0.0002(9)
B11_2 0.0314(11) 0.0339(12) 0.0223(11) 0.0021(9) 0.0059(9) 0.0011(9)
B12_2 0.0317(11) 0.0378(14) 0.0250(11) -0.0033(10) 0.0056(9) 0.0067(10)
B3_2 0.0272(10) 0.0246(11) 0.0239(10) 0.0014(8) 0.0046(8) 0.0010(8)

_geom_special_details            
;
 All esds (except the esd in the dihedral angle between two l.s. planes)
 are estimated using the full covariance matrix.  The cell esds are taken
 into account individually in the estimation of esds in distances, angles
 and torsion angles; correlations between esds in cell parameters are only
 used when they are defined by crystal symmetry.  An approximate (isotropic)
 treatment of cell esds is used for estimating esds involving l.s. planes.
;

loop_
_geom_bond_atom_site_label_1
_geom_bond_atom_site_label_2
_geom_bond_distance
_geom_bond_site_symmetry_2
_geom_bond_publ_flag
B1_1 C1_1 1.567(3) . ?
B1_1 C12_1 1.574(3) . ?
B1_1 C1_2 1.595(3) . ?
C1_1 C2_1 1.391(3) . ?
C1_1 C6_1 1.417(3) . ?
C2_1 C3_1 1.398(3) . ?
C2_1 H2_1 0.9500 . ?
C3_1 C4_1 1.383(4) . ?
C3_1 H3_1 0.9500 . ?
C4_1 C5_1 1.395(4) . ?
C4_1 H4_1 0.9500 . ?
C5_1 C6_1 1.383(3) . ?
C5_1 H5_1 0.9500 . ?
C6_1 C7_1 1.487(3) . ?
C7_1 C8_1 1.374(3) . ?
C7_1 C12_1 1.423(3) . ?
C8_1 C9_1 1.396(4) . ?
C8_1 H8_1 0.9500 . ?
C9_1 C10_1 1.381(4) . ?
C9_1 H9_1 0.9500 . ?
C10_1 C11_1 1.402(3) . ?
C10_1 H10_1 0.9500 . ?
C11_1 C12_1 1.391(3) . ?
C11_1 H11_1 0.9500 . ?
C1_2 C2_2 1.666(3) . ?
C1_2 B4_2 1.717(3) . ?
C1_2 B5_2 1.725(3) . ?
C1_2 B6_2 1.732(3) . ?
C1_2 B3_2 1.737(3) . ?
C2_2 C3_2 1.515(3) . ?
C2_2 B7_2 1.713(3) . ?
C2_2 B11_2 1.714(3) . ?
C2_2 B3_2 1.719(3) . ?
C2_2 B6_2 1.737(3) . ?
C3_2 H3A_2 0.9800 . ?
C3_2 H3B_2 0.9800 . ?
C3_2 H3C_2 0.9800 . ?
B4_2 B3_2 1.770(4) . ?
B4_2 B5_2 1.778(3) . ?
B4_2 B10_2 1.785(4) . ?
B4_2 B9_2 1.790(4) . ?
B4_2 H4_2 1.1200 . ?
B5_2 B6_2 1.773(3) . ?
B5_2 B9_2 1.775(4) . ?
B5_2 B8_2 1.777(3) . ?
B5_2 H5_2 1.1200 . ?
B6_2 B8_2 1.763(4) . ?
B6_2 B7_2 1.778(4) . ?
B6_2 H6_2 1.1200 . ?
B7_2 B8_2 1.781(4) . ?
B7_2 B11_2 1.782(4) . ?
B7_2 B12_2 1.782(4) . ?
B7_2 H7_2 1.1200 . ?
B8_2 B9_2 1.787(4) . ?
B8_2 B12_2 1.788(4) . ?
B8_2 H8_2 1.1200 . ?
B9_2 B12_2 1.776(4) . ?
B9_2 B10_2 1.789(4) . ?
B9_2 H9_2 1.1200 . ?
B10_2 B3_2 1.755(4) . ?
B10_2 B11_2 1.780(4) . ?
B10_2 B12_2 1.785(3) . ?
B10_2 H10_2 1.1200 . ?
B11_2 B3_2 1.771(3) . ?
B11_2 B12_2 1.784(4) . ?
B11_2 H11_2 1.1200 . ?
B12_2 H12_2 1.1200 . ?
B3_2 H3_2 1.1200 . ?

loop_
_geom_angle_atom_site_label_1
_geom_angle_atom_site_label_2
_geom_angle_atom_site_label_3
_geom_angle
_geom_angle_site_symmetry_1
_geom_angle_site_symmetry_3
_geom_angle_publ_flag
C1_1 B1_1 C12_1 105.16(18) . . ?
C1_1 B1_1 C1_2 125.28(19) . . ?
C12_1 B1_1 C1_2 129.45(19) . . ?
C2_1 C1_1 C6_1 118.6(2) . . ?
C2_1 C1_1 B1_1 134.6(2) . . ?
C6_1 C1_1 B1_1 106.82(19) . . ?
C1_1 C2_1 C3_1 119.8(2) . . ?
C1_1 C2_1 H2_1 120.1 . . ?
C3_1 C2_1 H2_1 120.1 . . ?
C4_1 C3_1 C2_1 120.6(2) . . ?
C4_1 C3_1 H3_1 119.7 . . ?
C2_1 C3_1 H3_1 119.7 . . ?
C3_1 C4_1 C5_1 120.8(2) . . ?
C3_1 C4_1 H4_1 119.6 . . ?
C5_1 C4_1 H4_1 119.6 . . ?
C6_1 C5_1 C4_1 118.5(2) . . ?
C6_1 C5_1 H5_1 120.8 . . ?
C4_1 C5_1 H5_1 120.8 . . ?
C5_1 C6_1 C1_1 121.7(2) . . ?
C5_1 C6_1 C7_1 127.6(2) . . ?
C1_1 C6_1 C7_1 110.69(19) . . ?
C8_1 C7_1 C12_1 121.8(2) . . ?
C8_1 C7_1 C6_1 127.3(2) . . ?
C12_1 C7_1 C6_1 110.87(19) . . ?
C7_1 C8_1 C9_1 119.0(2) . . ?
C7_1 C8_1 H8_1 120.5 . . ?
C9_1 C8_1 H8_1 120.5 . . ?
C10_1 C9_1 C8_1 120.7(2) . . ?
C10_1 C9_1 H9_1 119.6 . . ?
C8_1 C9_1 H9_1 119.6 . . ?
C9_1 C10_1 C11_1 120.1(2) . . ?
C9_1 C10_1 H10_1 120.0 . . ?
C11_1 C10_1 H10_1 120.0 . . ?
C12_1 C11_1 C10_1 120.5(2) . . ?
C12_1 C11_1 H11_1 119.7 . . ?
C10_1 C11_1 H11_1 119.7 . . ?
C11_1 C12_1 C7_1 117.8(2) . . ?
C11_1 C12_1 B1_1 135.9(2) . . ?
C7_1 C12_1 B1_1 106.22(19) . . ?
B1_1 C1_2 C2_2 120.09(17) . . ?
B1_1 C1_2 B4_2 120.81(17) . . ?
C2_2 C1_2 B4_2 109.97(16) . . ?
B1_1 C1_2 B5_2 120.16(17) . . ?
C2_2 C1_2 B5_2 110.09(15) . . ?
B4_2 C1_2 B5_2 62.19(13) . . ?
B1_1 C1_2 B6_2 117.38(17) . . ?
C2_2 C1_2 B6_2 61.44(13) . . ?
B4_2 C1_2 B6_2 112.99(16) . . ?
B5_2 C1_2 B6_2 61.69(14) . . ?
B1_1 C1_2 B3_2 119.27(17) . . ?
C2_2 C1_2 B3_2 60.65(12) . . ?
B4_2 C1_2 B3_2 61.64(13) . . ?
B5_2 C1_2 B3_2 112.40(16) . . ?
B6_2 C1_2 B3_2 112.82(16) . . ?
C3_2 C2_2 C1_2 116.92(18) . . ?
C3_2 C2_2 B7_2 121.66(19) . . ?
C1_2 C2_2 B7_2 111.10(17) . . ?
C3_2 C2_2 B11_2 121.52(19) . . ?
C1_2 C2_2 B11_2 111.64(17) . . ?
B7_2 C2_2 B11_2 62.68(14) . . ?
C3_2 C2_2 B3_2 117.22(19) . . ?
C1_2 C2_2 B3_2 61.72(13) . . ?
B7_2 C2_2 B3_2 113.56(17) . . ?
B11_2 C2_2 B3_2 62.11(14) . . ?
C3_2 C2_2 B6_2 117.05(18) . . ?
C1_2 C2_2 B6_2 61.16(12) . . ?
B7_2 C2_2 B6_2 62.03(14) . . ?
B11_2 C2_2 B6_2 113.77(17) . . ?
B3_2 C2_2 B6_2 113.48(17) . . ?
C2_2 C3_2 H3A_2 109.5 . . ?
C2_2 C3_2 H3B_2 109.5 . . ?
H3A_2 C3_2 H3B_2 109.5 . . ?
C2_2 C3_2 H3C_2 109.5 . . ?
H3A_2 C3_2 H3C_2 109.5 . . ?
H3B_2 C3_2 H3C_2 109.5 . . ?
C1_2 B4_2 B3_2 59.74(13) . . ?
C1_2 B4_2 B5_2 59.13(13) . . ?
B3_2 B4_2 B5_2 108.39(16) . . ?
C1_2 B4_2 B10_2 105.55(16) . . ?
B3_2 B4_2 B10_2 59.17(14) . . ?
B5_2 B4_2 B10_2 107.90(16) . . ?
C1_2 B4_2 B9_2 105.37(16) . . ?
B3_2 B4_2 B9_2 107.41(17) . . ?
B5_2 B4_2 B9_2 59.69(14) . . ?
B10_2 B4_2 B9_2 60.07(14) . . ?
C1_2 B4_2 H4_2 123.7 . . ?
B3_2 B4_2 H4_2 121.6 . . ?
B5_2 B4_2 H4_2 121.4 . . ?
B10_2 B4_2 H4_2 122.5 . . ?
B9_2 B4_2 H4_2 122.6 . . ?
C1_2 B5_2 B6_2 59.35(13) . . ?
C1_2 B5_2 B9_2 105.65(16) . . ?
B6_2 B5_2 B9_2 108.09(17) . . ?
C1_2 B5_2 B8_2 105.57(16) . . ?
B6_2 B5_2 B8_2 59.57(14) . . ?
B9_2 B5_2 B8_2 60.41(14) . . ?
C1_2 B5_2 B4_2 58.68(13) . . ?
B6_2 B5_2 B4_2 108.20(17) . . ?
B9_2 B5_2 B4_2 60.50(14) . . ?
B8_2 B5_2 B4_2 108.69(16) . . ?
C1_2 B5_2 H5_2 124.1 . . ?
B6_2 B5_2 H5_2 121.6 . . ?
B9_2 B5_2 H5_2 121.9 . . ?
B8_2 B5_2 H5_2 122.0 . . ?
B4_2 B5_2 H5_2 121.2 . . ?
C1_2 B6_2 C2_2 57.40(12) . . ?
C1_2 B6_2 B8_2 105.87(17) . . ?
C2_2 B6_2 B8_2 105.08(16) . . ?
C1_2 B6_2 B5_2 58.96(13) . . ?
C2_2 B6_2 B5_2 104.74(16) . . ?
B8_2 B6_2 B5_2 60.34(14) . . ?
C1_2 B6_2 B7_2 105.08(16) . . ?
C2_2 B6_2 B7_2 58.31(13) . . ?
B8_2 B6_2 B7_2 60.37(15) . . ?
B5_2 B6_2 B7_2 108.17(17) . . ?
C1_2 B6_2 H6_2 123.9 . . ?
C2_2 B6_2 H6_2 124.7 . . ?
B8_2 B6_2 H6_2 122.3 . . ?
B5_2 B6_2 H6_2 122.0 . . ?
B7_2 B6_2 H6_2 122.1 . . ?
C2_2 B7_2 B6_2 59.65(13) . . ?
C2_2 B7_2 B8_2 105.37(16) . . ?
B6_2 B7_2 B8_2 59.42(15) . . ?
C2_2 B7_2 B11_2 58.69(14) . . ?
B6_2 B7_2 B11_2 108.57(17) . . ?
B8_2 B7_2 B11_2 108.48(18) . . ?
C2_2 B7_2 B12_2 104.93(17) . . ?
B6_2 B7_2 B12_2 107.73(18) . . ?
B8_2 B7_2 B12_2 60.22(15) . . ?
B11_2 B7_2 B12_2 60.06(15) . . ?
C2_2 B7_2 H7_2 124.2 . . ?
B6_2 B7_2 H7_2 121.4 . . ?
B8_2 B7_2 H7_2 122.2 . . ?
B11_2 B7_2 H7_2 121.2 . . ?
B12_2 B7_2 H7_2 122.5 . . ?
B6_2 B8_2 B5_2 60.10(13) . . ?
B6_2 B8_2 B7_2 60.21(15) . . ?
B5_2 B8_2 B7_2 107.85(17) . . ?
B6_2 B8_2 B9_2 107.98(17) . . ?
B5_2 B8_2 B9_2 59.74(14) . . ?
B7_2 B8_2 B9_2 107.57(17) . . ?
B6_2 B8_2 B12_2 108.13(18) . . ?
B5_2 B8_2 B12_2 107.42(17) . . ?
B7_2 B8_2 B12_2 59.93(15) . . ?
B9_2 B8_2 B12_2 59.57(15) . . ?
B6_2 B8_2 H8_2 121.4 . . ?
B5_2 B8_2 H8_2 122.0 . . ?
B7_2 B8_2 H8_2 121.8 . . ?
B9_2 B8_2 H8_2 122.0 . . ?
B12_2 B8_2 H8_2 122.0 . . ?
B5_2 B9_2 B12_2 108.01(18) . . ?
B5_2 B9_2 B8_2 59.84(14) . . ?
B12_2 B9_2 B8_2 60.22(15) . . ?
B5_2 B9_2 B10_2 107.80(17) . . ?
B12_2 B9_2 B10_2 60.09(14) . . ?
B8_2 B9_2 B10_2 108.13(19) . . ?
B5_2 B9_2 B4_2 59.82(13) . . ?
B12_2 B9_2 B4_2 107.85(17) . . ?
B8_2 B9_2 B4_2 107.70(17) . . ?
B10_2 B9_2 B4_2 59.82(14) . . ?
B5_2 B9_2 H9_2 121.9 . . ?
B12_2 B9_2 H9_2 121.6 . . ?
B8_2 B9_2 H9_2 121.7 . . ?
B10_2 B9_2 H9_2 121.7 . . ?
B4_2 B9_2 H9_2 122.0 . . ?
B3_2 B10_2 B11_2 60.12(14) . . ?
B3_2 B10_2 B4_2 59.99(14) . . ?
B11_2 B10_2 B4_2 108.01(17) . . ?
B3_2 B10_2 B12_2 108.01(18) . . ?
B11_2 B10_2 B12_2 60.04(15) . . ?
B4_2 B10_2 B12_2 107.68(17) . . ?
B3_2 B10_2 B9_2 108.09(17) . . ?
B11_2 B10_2 B9_2 107.84(17) . . ?
B4_2 B10_2 B9_2 60.11(14) . . ?
B12_2 B10_2 B9_2 59.58(14) . . ?
B3_2 B10_2 H10_2 121.6 . . ?
B11_2 B10_2 H10_2 121.7 . . ?
B4_2 B10_2 H10_2 121.8 . . ?
B12_2 B10_2 H10_2 122.0 . . ?
B9_2 B10_2 H10_2 121.8 . . ?
C2_2 B11_2 B3_2 59.10(13) . . ?
C2_2 B11_2 B10_2 104.81(17) . . ?
B3_2 B11_2 B10_2 59.23(14) . . ?
C2_2 B11_2 B7_2 58.63(14) . . ?
B3_2 B11_2 B7_2 107.82(18) . . ?
B10_2 B11_2 B7_2 107.97(19) . . ?
C2_2 B11_2 B12_2 104.82(17) . . ?
B3_2 B11_2 B12_2 107.35(18) . . ?
B10_2 B11_2 B12_2 60.11(15) . . ?
B7_2 B11_2 B12_2 59.98(15) . . ?
C2_2 B11_2 H11_2 124.5 . . ?
B3_2 B11_2 H11_2 121.9 . . ?
B10_2 B11_2 H11_2 122.5 . . ?
B7_2 B11_2 H11_2 121.5 . . ?
B12_2 B11_2 H11_2 122.5 . . ?
B9_2 B12_2 B7_2 108.00(17) . . ?
B9_2 B12_2 B11_2 108.29(17) . . ?
B7_2 B12_2 B11_2 59.96(15) . . ?
B9_2 B12_2 B10_2 60.33(15) . . ?
B7_2 B12_2 B10_2 107.76(17) . . ?
B11_2 B12_2 B10_2 59.85(14) . . ?
B9_2 B12_2 B8_2 60.21(15) . . ?
B7_2 B12_2 B8_2 59.84(15) . . ?
B11_2 B12_2 B8_2 108.09(18) . . ?
B10_2 B12_2 B8_2 108.31(17) . . ?
B9_2 B12_2 H12_2 121.4 . . ?
B7_2 B12_2 H12_2 122.0 . . ?
B11_2 B12_2 H12_2 121.7 . . ?
B10_2 B12_2 H12_2 121.7 . . ?
B8_2 B12_2 H12_2 121.6 . . ?
C2_2 B3_2 C1_2 57.63(12) . . ?
C2_2 B3_2 B10_2 105.67(17) . . ?
C1_2 B3_2 B10_2 105.99(17) . . ?
C2_2 B3_2 B4_2 105.13(16) . . ?
C1_2 B3_2 B4_2 58.62(13) . . ?
B10_2 B3_2 B4_2 60.84(15) . . ?
C2_2 B3_2 B11_2 58.79(13) . . ?
C1_2 B3_2 B11_2 105.69(16) . . ?
B10_2 B3_2 B11_2 60.65(15) . . ?
B4_2 B3_2 B11_2 109.09(17) . . ?
C2_2 B3_2 H3_2 124.3 . . ?
C1_2 B3_2 H3_2 124.0 . . ?
B10_2 B3_2 H3_2 122.0 . . ?
B4_2 B3_2 H3_2 121.7 . . ?
B11_2 B3_2 H3_2 121.5 . . ?

loop_
_geom_torsion_atom_site_label_1
_geom_torsion_atom_site_label_2
_geom_torsion_atom_site_label_3
_geom_torsion_atom_site_label_4
_geom_torsion
_geom_torsion_site_symmetry_1
_geom_torsion_site_symmetry_2
_geom_torsion_site_symmetry_3
_geom_torsion_site_symmetry_4
_geom_torsion_publ_flag
C12_1 B1_1 C1_1 C2_1 -174.2(2) . . . . ?
C1_2 B1_1 C1_1 C2_1 9.3(4) . . . . ?
C12_1 B1_1 C1_1 C6_1 4.0(2) . . . . ?
C1_2 B1_1 C1_1 C6_1 -172.51(19) . . . . ?
C6_1 C1_1 C2_1 C3_1 0.1(3) . . . . ?
B1_1 C1_1 C2_1 C3_1 178.2(2) . . . . ?
C1_1 C2_1 C3_1 C4_1 0.3(4) . . . . ?
C2_1 C3_1 C4_1 C5_1 0.0(4) . . . . ?
C3_1 C4_1 C5_1 C6_1 -0.8(4) . . . . ?
C4_1 C5_1 C6_1 C1_1 1.2(4) . . . . ?
C4_1 C5_1 C6_1 C7_1 -176.2(2) . . . . ?
C2_1 C1_1 C6_1 C5_1 -0.9(3) . . . . ?
B1_1 C1_1 C6_1 C5_1 -179.4(2) . . . . ?
C2_1 C1_1 C6_1 C7_1 176.9(2) . . . . ?
B1_1 C1_1 C6_1 C7_1 -1.6(2) . . . . ?
C5_1 C6_1 C7_1 C8_1 -1.8(4) . . . . ?
C1_1 C6_1 C7_1 C8_1 -179.5(2) . . . . ?
C5_1 C6_1 C7_1 C12_1 176.0(2) . . . . ?
C1_1 C6_1 C7_1 C12_1 -1.7(3) . . . . ?
C12_1 C7_1 C8_1 C9_1 -1.2(4) . . . . ?
C6_1 C7_1 C8_1 C9_1 176.4(2) . . . . ?
C7_1 C8_1 C9_1 C10_1 -0.8(4) . . . . ?
C8_1 C9_1 C10_1 C11_1 1.9(4) . . . . ?
C9_1 C10_1 C11_1 C12_1 -1.2(4) . . . . ?
C10_1 C11_1 C12_1 C7_1 -0.7(3) . . . . ?
C10_1 C11_1 C12_1 B1_1 179.0(2) . . . . ?
C8_1 C7_1 C12_1 C11_1 1.9(3) . . . . ?
C6_1 C7_1 C12_1 C11_1 -176.06(19) . . . . ?
C8_1 C7_1 C12_1 B1_1 -177.9(2) . . . . ?
C6_1 C7_1 C12_1 B1_1 4.2(2) . . . . ?
C1_1 B1_1 C12_1 C11_1 175.4(2) . . . . ?
C1_2 B1_1 C12_1 C11_1 -8.3(4) . . . . ?
C1_1 B1_1 C12_1 C7_1 -5.0(2) . . . . ?
C1_2 B1_1 C12_1 C7_1 171.3(2) . . . . ?
C1_1 B1_1 C1_2 C2_2 -114.2(2) . . . . ?
C12_1 B1_1 C1_2 C2_2 70.2(3) . . . . ?
C1_1 B1_1 C1_2 B4_2 102.2(2) . . . . ?
C12_1 B1_1 C1_2 B4_2 -73.5(3) . . . . ?
C1_1 B1_1 C1_2 B5_2 28.5(3) . . . . ?
C12_1 B1_1 C1_2 B5_2 -147.1(2) . . . . ?
C1_1 B1_1 C1_2 B6_2 -43.0(3) . . . . ?
C12_1 B1_1 C1_2 B6_2 141.4(2) . . . . ?
C1_1 B1_1 C1_2 B3_2 174.72(19) . . . . ?
C12_1 B1_1 C1_2 B3_2 -0.9(3) . . . . ?
B1_1 C1_2 C2_2 C3_2 -0.8(3) . . . . ?
B4_2 C1_2 C2_2 C3_2 146.40(19) . . . . ?
B5_2 C1_2 C2_2 C3_2 -146.91(19) . . . . ?
B6_2 C1_2 C2_2 C3_2 -107.6(2) . . . . ?
B3_2 C1_2 C2_2 C3_2 108.0(2) . . . . ?
B1_1 C1_2 C2_2 B7_2 145.00(19) . . . . ?
B4_2 C1_2 C2_2 B7_2 -67.8(2) . . . . ?
B5_2 C1_2 C2_2 B7_2 -1.1(2) . . . . ?
B6_2 C1_2 C2_2 B7_2 38.16(17) . . . . ?
B3_2 C1_2 C2_2 B7_2 -106.19(18) . . . . ?
B1_1 C1_2 C2_2 B11_2 -147.10(18) . . . . ?
B4_2 C1_2 C2_2 B11_2 0.1(2) . . . . ?
B5_2 C1_2 C2_2 B11_2 66.8(2) . . . . ?
B6_2 C1_2 C2_2 B11_2 106.06(19) . . . . ?
B3_2 C1_2 C2_2 B11_2 -38.29(16) . . . . ?
B1_1 C1_2 C2_2 B3_2 -108.8(2) . . . . ?
B4_2 C1_2 C2_2 B3_2 38.37(16) . . . . ?
B5_2 C1_2 C2_2 B3_2 105.06(17) . . . . ?
B6_2 C1_2 C2_2 B3_2 144.35(17) . . . . ?
B1_1 C1_2 C2_2 B6_2 106.8(2) . . . . ?
B4_2 C1_2 C2_2 B6_2 -105.98(18) . . . . ?
B5_2 C1_2 C2_2 B6_2 -39.29(15) . . . . ?
B3_2 C1_2 C2_2 B6_2 -144.35(17) . . . . ?
B1_1 C1_2 B4_2 B3_2 109.0(2) . . . . ?
C2_2 C1_2 B4_2 B3_2 -37.94(15) . . . . ?
B5_2 C1_2 B4_2 B3_2 -140.74(17) . . . . ?
B6_2 C1_2 B4_2 B3_2 -104.46(18) . . . . ?
B1_1 C1_2 B4_2 B5_2 -110.3(2) . . . . ?
C2_2 C1_2 B4_2 B5_2 102.80(17) . . . . ?
B6_2 C1_2 B4_2 B5_2 36.28(16) . . . . ?
B3_2 C1_2 B4_2 B5_2 140.74(17) . . . . ?
B1_1 C1_2 B4_2 B10_2 147.86(18) . . . . ?
C2_2 C1_2 B4_2 B10_2 1.0(2) . . . . ?
B5_2 C1_2 B4_2 B10_2 -101.85(17) . . . . ?
B6_2 C1_2 B4_2 B10_2 -65.6(2) . . . . ?
B3_2 C1_2 B4_2 B10_2 38.90(15) . . . . ?
B1_1 C1_2 B4_2 B9_2 -149.56(19) . . . . ?
C2_2 C1_2 B4_2 B9_2 63.5(2) . . . . ?
B5_2 C1_2 B4_2 B9_2 -39.27(16) . . . . ?
B6_2 C1_2 B4_2 B9_2 -3.0(2) . . . . ?
B3_2 C1_2 B4_2 B9_2 101.47(18) . . . . ?
B1_1 C1_2 B5_2 B6_2 -106.9(2) . . . . ?
C2_2 C1_2 B5_2 B6_2 39.17(15) . . . . ?
B4_2 C1_2 B5_2 B6_2 141.77(17) . . . . ?
B3_2 C1_2 B5_2 B6_2 104.74(18) . . . . ?
B1_1 C1_2 B5_2 B9_2 151.02(18) . . . . ?
C2_2 C1_2 B5_2 B9_2 -62.88(19) . . . . ?
B4_2 C1_2 B5_2 B9_2 39.72(16) . . . . ?
B6_2 C1_2 B5_2 B9_2 -102.06(18) . . . . ?
B3_2 C1_2 B5_2 B9_2 2.7(2) . . . . ?
B1_1 C1_2 B5_2 B8_2 -146.00(18) . . . . ?
C2_2 C1_2 B5_2 B8_2 0.1(2) . . . . ?
B4_2 C1_2 B5_2 B8_2 102.70(17) . . . . ?
B6_2 C1_2 B5_2 B8_2 -39.07(15) . . . . ?
B3_2 C1_2 B5_2 B8_2 65.7(2) . . . . ?
B1_1 C1_2 B5_2 B4_2 111.30(19) . . . . ?
C2_2 C1_2 B5_2 B4_2 -102.60(17) . . . . ?
B6_2 C1_2 B5_2 B4_2 -141.77(17) . . . . ?
B3_2 C1_2 B5_2 B4_2 -37.03(16) . . . . ?
B3_2 B4_2 B5_2 C1_2 35.17(15) . . . . ?
B10_2 B4_2 B5_2 C1_2 97.77(18) . . . . ?
B9_2 B4_2 B5_2 C1_2 135.01(17) . . . . ?
C1_2 B4_2 B5_2 B6_2 -34.08(15) . . . . ?
B3_2 B4_2 B5_2 B6_2 1.1(2) . . . . ?
B10_2 B4_2 B5_2 B6_2 63.7(2) . . . . ?
B9_2 B4_2 B5_2 B6_2 100.93(18) . . . . ?
C1_2 B4_2 B5_2 B9_2 -135.01(17) . . . . ?
B3_2 B4_2 B5_2 B9_2 -99.84(19) . . . . ?
B10_2 B4_2 B5_2 B9_2 -37.24(17) . . . . ?
C1_2 B4_2 B5_2 B8_2 -97.23(18) . . . . ?
B3_2 B4_2 B5_2 B8_2 -62.1(2) . . . . ?
B10_2 B4_2 B5_2 B8_2 0.5(2) . . . . ?
B9_2 B4_2 B5_2 B8_2 37.78(17) . . . . ?
B1_1 C1_2 B6_2 C2_2 -111.2(2) . . . . ?
B4_2 C1_2 B6_2 C2_2 101.03(18) . . . . ?
B5_2 C1_2 B6_2 C2_2 137.51(16) . . . . ?
B3_2 C1_2 B6_2 C2_2 33.45(16) . . . . ?
B1_1 C1_2 B6_2 B8_2 150.83(18) . . . . ?
C2_2 C1_2 B6_2 B8_2 -98.00(18) . . . . ?
B4_2 C1_2 B6_2 B8_2 3.0(2) . . . . ?
B5_2 C1_2 B6_2 B8_2 39.51(16) . . . . ?
B3_2 C1_2 B6_2 B8_2 -64.6(2) . . . . ?
B1_1 C1_2 B6_2 B5_2 111.3(2) . . . . ?
C2_2 C1_2 B6_2 B5_2 -137.51(16) . . . . ?
B4_2 C1_2 B6_2 B5_2 -36.48(16) . . . . ?
B3_2 C1_2 B6_2 B5_2 -104.06(18) . . . . ?
B1_1 C1_2 B6_2 B7_2 -146.27(18) . . . . ?
C2_2 C1_2 B6_2 B7_2 -35.11(16) . . . . ?
B4_2 C1_2 B6_2 B7_2 65.9(2) . . . . ?
B5_2 C1_2 B6_2 B7_2 102.40(19) . . . . ?
B3_2 C1_2 B6_2 B7_2 -1.7(2) . . . . ?
C3_2 C2_2 B6_2 C1_2 107.4(2) . . . . ?
B7_2 C2_2 B6_2 C1_2 -139.26(18) . . . . ?
B11_2 C2_2 B6_2 C1_2 -102.56(18) . . . . ?
B3_2 C2_2 B6_2 C1_2 -34.03(16) . . . . ?
C3_2 C2_2 B6_2 B8_2 -153.2(2) . . . . ?
C1_2 C2_2 B6_2 B8_2 99.43(17) . . . . ?
B7_2 C2_2 B6_2 B8_2 -39.83(16) . . . . ?
B11_2 C2_2 B6_2 B8_2 -3.1(2) . . . . ?
B3_2 C2_2 B6_2 B8_2 65.4(2) . . . . ?
C3_2 C2_2 B6_2 B5_2 144.2(2) . . . . ?
C1_2 C2_2 B6_2 B5_2 36.76(14) . . . . ?
B7_2 C2_2 B6_2 B5_2 -102.50(18) . . . . ?
B11_2 C2_2 B6_2 B5_2 -65.8(2) . . . . ?
B3_2 C2_2 B6_2 B5_2 2.7(2) . . . . ?
C3_2 C2_2 B6_2 B7_2 -113.3(2) . . . . ?
C1_2 C2_2 B6_2 B7_2 139.26(18) . . . . ?
B11_2 C2_2 B6_2 B7_2 36.70(17) . . . . ?
B3_2 C2_2 B6_2 B7_2 105.23(19) . . . . ?
B9_2 B5_2 B6_2 C1_2 97.83(17) . . . . ?
B8_2 B5_2 B6_2 C1_2 135.24(17) . . . . ?
B4_2 B5_2 B6_2 C1_2 33.81(15) . . . . ?
C1_2 B5_2 B6_2 C2_2 -36.04(14) . . . . ?
B9_2 B5_2 B6_2 C2_2 61.8(2) . . . . ?
B8_2 B5_2 B6_2 C2_2 99.19(17) . . . . ?
B4_2 B5_2 B6_2 C2_2 -2.2(2) . . . . ?
C1_2 B5_2 B6_2 B8_2 -135.24(17) . . . . ?
B9_2 B5_2 B6_2 B8_2 -37.40(16) . . . . ?
B4_2 B5_2 B6_2 B8_2 -101.43(18) . . . . ?
C1_2 B5_2 B6_2 B7_2 -97.01(18) . . . . ?
B9_2 B5_2 B6_2 B7_2 0.8(2) . . . . ?
B8_2 B5_2 B6_2 B7_2 38.22(16) . . . . ?
B4_2 B5_2 B6_2 B7_2 -63.2(2) . . . . ?
C3_2 C2_2 B7_2 B6_2 106.1(2) . . . . ?
C1_2 C2_2 B7_2 B6_2 -37.79(16) . . . . ?
B11_2 C2_2 B7_2 B6_2 -142.01(18) . . . . ?
B3_2 C2_2 B7_2 B6_2 -105.10(19) . . . . ?
C3_2 C2_2 B7_2 B8_2 145.5(2) . . . . ?
C1_2 C2_2 B7_2 B8_2 1.6(2) . . . . ?
B11_2 C2_2 B7_2 B8_2 -102.57(19) . . . . ?
B3_2 C2_2 B7_2 B8_2 -65.7(2) . . . . ?
B6_2 C2_2 B7_2 B8_2 39.43(16) . . . . ?
C3_2 C2_2 B7_2 B11_2 -111.9(2) . . . . ?
C1_2 C2_2 B7_2 B11_2 104.21(19) . . . . ?
B3_2 C2_2 B7_2 B11_2 36.90(18) . . . . ?
B6_2 C2_2 B7_2 B11_2 142.01(18) . . . . ?
C3_2 C2_2 B7_2 B12_2 -151.8(2) . . . . ?
C1_2 C2_2 B7_2 B12_2 64.3(2) . . . . ?
B11_2 C2_2 B7_2 B12_2 -39.94(17) . . . . ?
B3_2 C2_2 B7_2 B12_2 -3.0(2) . . . . ?
B6_2 C2_2 B7_2 B12_2 102.06(18) . . . . ?
C1_2 B6_2 B7_2 C2_2 34.71(15) . . . . ?
B8_2 B6_2 B7_2 C2_2 134.65(17) . . . . ?
B5_2 B6_2 B7_2 C2_2 96.44(18) . . . . ?
C1_2 B6_2 B7_2 B8_2 -99.94(18) . . . . ?
C2_2 B6_2 B7_2 B8_2 -134.65(17) . . . . ?
B5_2 B6_2 B7_2 B8_2 -38.21(16) . . . . ?
C1_2 B6_2 B7_2 B11_2 1.0(2) . . . . ?
C2_2 B6_2 B7_2 B11_2 -33.70(17) . . . . ?
B8_2 B6_2 B7_2 B11_2 100.9(2) . . . . ?
B5_2 B6_2 B7_2 B11_2 62.7(2) . . . . ?
C1_2 B6_2 B7_2 B12_2 -62.5(2) . . . . ?
C2_2 B6_2 B7_2 B12_2 -97.25(18) . . . . ?
B8_2 B6_2 B7_2 B12_2 37.39(17) . . . . ?
B5_2 B6_2 B7_2 B12_2 -0.8(2) . . . . ?
C1_2 B6_2 B8_2 B5_2 -38.85(15) . . . . ?
C2_2 B6_2 B8_2 B5_2 -98.61(16) . . . . ?
B7_2 B6_2 B8_2 B5_2 -137.44(17) . . . . ?
C1_2 B6_2 B8_2 B7_2 98.60(18) . . . . ?
C2_2 B6_2 B8_2 B7_2 38.83(15) . . . . ?
B5_2 B6_2 B8_2 B7_2 137.44(17) . . . . ?
C1_2 B6_2 B8_2 B9_2 -1.8(2) . . . . ?
C2_2 B6_2 B8_2 B9_2 -61.5(2) . . . . ?
B5_2 B6_2 B8_2 B9_2 37.08(17) . . . . ?
B7_2 B6_2 B8_2 B9_2 -100.36(19) . . . . ?
C1_2 B6_2 B8_2 B12_2 61.2(2) . . . . ?
C2_2 B6_2 B8_2 B12_2 1.5(2) . . . . ?
B5_2 B6_2 B8_2 B12_2 100.08(19) . . . . ?
B7_2 B6_2 B8_2 B12_2 -37.36(17) . . . . ?
C1_2 B5_2 B8_2 B6_2 38.97(15) . . . . ?
B9_2 B5_2 B8_2 B6_2 138.40(18) . . . . ?
B4_2 B5_2 B8_2 B6_2 100.58(18) . . . . ?
C1_2 B5_2 B8_2 B7_2 0.9(2) . . . . ?
B6_2 B5_2 B8_2 B7_2 -38.07(16) . . . . ?
B9_2 B5_2 B8_2 B7_2 100.33(19) . . . . ?
B4_2 B5_2 B8_2 B7_2 62.5(2) . . . . ?
C1_2 B5_2 B8_2 B9_2 -99.43(17) . . . . ?
B6_2 B5_2 B8_2 B9_2 -138.40(18) . . . . ?
B4_2 B5_2 B8_2 B9_2 -37.82(17) . . . . ?
C1_2 B5_2 B8_2 B12_2 -62.3(2) . . . . ?
B6_2 B5_2 B8_2 B12_2 -101.3(2) . . . . ?
B9_2 B5_2 B8_2 B12_2 37.11(17) . . . . ?
B4_2 B5_2 B8_2 B12_2 -0.7(2) . . . . ?
C2_2 B7_2 B8_2 B6_2 -39.55(16) . . . . ?
B11_2 B7_2 B8_2 B6_2 -101.10(19) . . . . ?
B12_2 B7_2 B8_2 B6_2 -138.21(17) . . . . ?
C2_2 B7_2 B8_2 B5_2 -1.5(2) . . . . ?
B6_2 B7_2 B8_2 B5_2 38.02(16) . . . . ?
B11_2 B7_2 B8_2 B5_2 -63.1(2) . . . . ?
B12_2 B7_2 B8_2 B5_2 -100.19(18) . . . . ?
C2_2 B7_2 B8_2 B9_2 61.5(2) . . . . ?
B6_2 B7_2 B8_2 B9_2 101.06(18) . . . . ?
B11_2 B7_2 B8_2 B9_2 0.0(2) . . . . ?
B12_2 B7_2 B8_2 B9_2 -37.15(16) . . . . ?
C2_2 B7_2 B8_2 B12_2 98.66(18) . . . . ?
B6_2 B7_2 B8_2 B12_2 138.21(17) . . . . ?
B11_2 B7_2 B8_2 B12_2 37.11(17) . . . . ?
C1_2 B5_2 B9_2 B12_2 61.7(2) . . . . ?
B6_2 B5_2 B9_2 B12_2 -0.5(2) . . . . ?
B8_2 B5_2 B9_2 B12_2 -37.54(17) . . . . ?
B4_2 B5_2 B9_2 B12_2 100.60(19) . . . . ?
C1_2 B5_2 B9_2 B8_2 99.29(18) . . . . ?
B6_2 B5_2 B9_2 B8_2 37.03(17) . . . . ?
B4_2 B5_2 B9_2 B8_2 138.14(18) . . . . ?
C1_2 B5_2 B9_2 B10_2 -1.7(2) . . . . ?
B6_2 B5_2 B9_2 B10_2 -64.0(2) . . . . ?
B8_2 B5_2 B9_2 B10_2 -101.0(2) . . . . ?
B4_2 B5_2 B9_2 B10_2 37.10(16) . . . . ?
C1_2 B5_2 B9_2 B4_2 -38.85(15) . . . . ?
B6_2 B5_2 B9_2 B4_2 -101.11(18) . . . . ?
B8_2 B5_2 B9_2 B4_2 -138.14(18) . . . . ?
B6_2 B8_2 B9_2 B5_2 -37.24(17) . . . . ?
B7_2 B8_2 B9_2 B5_2 -100.81(18) . . . . ?
B12_2 B8_2 B9_2 B5_2 -138.11(18) . . . . ?
B6_2 B8_2 B9_2 B12_2 100.9(2) . . . . ?
B5_2 B8_2 B9_2 B12_2 138.11(18) . . . . ?
B7_2 B8_2 B9_2 B12_2 37.31(16) . . . . ?
B6_2 B8_2 B9_2 B10_2 63.2(2) . . . . ?
B5_2 B8_2 B9_2 B10_2 100.48(18) . . . . ?
B7_2 B8_2 B9_2 B10_2 -0.3(2) . . . . ?
B12_2 B8_2 B9_2 B10_2 -37.64(17) . . . . ?
B6_2 B8_2 B9_2 B4_2 0.0(2) . . . . ?
B5_2 B8_2 B9_2 B4_2 37.27(16) . . . . ?
B7_2 B8_2 B9_2 B4_2 -63.5(2) . . . . ?
B12_2 B8_2 B9_2 B4_2 -100.84(19) . . . . ?
C1_2 B4_2 B9_2 B5_2 39.00(15) . . . . ?
B3_2 B4_2 B9_2 B5_2 101.52(18) . . . . ?
B10_2 B4_2 B9_2 B5_2 138.36(18) . . . . ?
C1_2 B4_2 B9_2 B12_2 -61.9(2) . . . . ?
B3_2 B4_2 B9_2 B12_2 0.7(2) . . . . ?
B5_2 B4_2 B9_2 B12_2 -100.86(19) . . . . ?
B10_2 B4_2 B9_2 B12_2 37.50(17) . . . . ?
C1_2 B4_2 B9_2 B8_2 1.7(2) . . . . ?
B3_2 B4_2 B9_2 B8_2 64.2(2) . . . . ?
B5_2 B4_2 B9_2 B8_2 -37.28(17) . . . . ?
B10_2 B4_2 B9_2 B8_2 101.1(2) . . . . ?
C1_2 B4_2 B9_2 B10_2 -99.35(18) . . . . ?
B3_2 B4_2 B9_2 B10_2 -36.84(16) . . . . ?
B5_2 B4_2 B9_2 B10_2 -138.36(18) . . . . ?
C1_2 B4_2 B10_2 B3_2 -39.17(15) . . . . ?
B5_2 B4_2 B10_2 B3_2 -101.15(18) . . . . ?
B9_2 B4_2 B10_2 B3_2 -138.22(18) . . . . ?
C1_2 B4_2 B10_2 B11_2 -1.6(2) . . . . ?
B3_2 B4_2 B10_2 B11_2 37.57(16) . . . . ?
B5_2 B4_2 B10_2 B11_2 -63.6(2) . . . . ?
B9_2 B4_2 B10_2 B11_2 -100.65(19) . . . . ?
C1_2 B4_2 B10_2 B12_2 61.8(2) . . . . ?
B3_2 B4_2 B10_2 B12_2 100.99(19) . . . . ?
B5_2 B4_2 B10_2 B12_2 -0.2(2) . . . . ?
B9_2 B4_2 B10_2 B12_2 -37.23(17) . . . . ?
C1_2 B4_2 B10_2 B9_2 99.05(18) . . . . ?
B3_2 B4_2 B10_2 B9_2 138.22(18) . . . . ?
B5_2 B4_2 B10_2 B9_2 37.07(17) . . . . ?
B5_2 B9_2 B10_2 B3_2 0.3(2) . . . . ?
B12_2 B9_2 B10_2 B3_2 -100.68(19) . . . . ?
B8_2 B9_2 B10_2 B3_2 -63.0(2) . . . . ?
B4_2 B9_2 B10_2 B3_2 37.37(17) . . . . ?
B5_2 B9_2 B10_2 B11_2 63.8(2) . . . . ?
B12_2 B9_2 B10_2 B11_2 -37.13(17) . . . . ?
B8_2 B9_2 B10_2 B11_2 0.6(2) . . . . ?
B4_2 B9_2 B10_2 B11_2 100.92(18) . . . . ?
B5_2 B9_2 B10_2 B4_2 -37.10(16) . . . . ?
B12_2 B9_2 B10_2 B4_2 -138.05(18) . . . . ?
B8_2 B9_2 B10_2 B4_2 -100.36(18) . . . . ?
B5_2 B9_2 B10_2 B12_2 100.95(19) . . . . ?
B8_2 B9_2 B10_2 B12_2 37.69(17) . . . . ?
B4_2 B9_2 B10_2 B12_2 138.05(18) . . . . ?
C3_2 C2_2 B11_2 B3_2 -106.4(2) . . . . ?
C1_2 C2_2 B11_2 B3_2 38.13(16) . . . . ?
B7_2 C2_2 B11_2 B3_2 141.48(19) . . . . ?
B6_2 C2_2 B11_2 B3_2 105.03(18) . . . . ?
C3_2 C2_2 B11_2 B10_2 -145.6(2) . . . . ?
C1_2 C2_2 B11_2 B10_2 -1.1(2) . . . . ?
B7_2 C2_2 B11_2 B10_2 102.28(19) . . . . ?
B3_2 C2_2 B11_2 B10_2 -39.20(16) . . . . ?
B6_2 C2_2 B11_2 B10_2 65.8(2) . . . . ?
C3_2 C2_2 B11_2 B7_2 112.1(2) . . . . ?
C1_2 C2_2 B11_2 B7_2 -103.35(19) . . . . ?
B3_2 C2_2 B11_2 B7_2 -141.48(19) . . . . ?
B6_2 C2_2 B11_2 B7_2 -36.45(18) . . . . ?
C3_2 C2_2 B11_2 B12_2 152.0(2) . . . . ?
C1_2 C2_2 B11_2 B12_2 -63.5(2) . . . . ?
B7_2 C2_2 B11_2 B12_2 39.88(16) . . . . ?
B3_2 C2_2 B11_2 B12_2 -101.60(18) . . . . ?
B6_2 C2_2 B11_2 B12_2 3.4(2) . . . . ?
B3_2 B10_2 B11_2 C2_2 39.14(16) . . . . ?
B4_2 B10_2 B11_2 C2_2 1.6(2) . . . . ?
B12_2 B10_2 B11_2 C2_2 -98.81(18) . . . . ?
B9_2 B10_2 B11_2 C2_2 -61.9(2) . . . . ?
B4_2 B10_2 B11_2 B3_2 -37.51(16) . . . . ?
B12_2 B10_2 B11_2 B3_2 -137.95(19) . . . . ?
B9_2 B10_2 B11_2 B3_2 -101.03(19) . . . . ?
B3_2 B10_2 B11_2 B7_2 100.44(19) . . . . ?
B4_2 B10_2 B11_2 B7_2 62.9(2) . . . . ?
B12_2 B10_2 B11_2 B7_2 -37.51(17) . . . . ?
B9_2 B10_2 B11_2 B7_2 -0.6(2) . . . . ?
B3_2 B10_2 B11_2 B12_2 137.95(19) . . . . ?
B4_2 B10_2 B11_2 B12_2 100.44(19) . . . . ?
B9_2 B10_2 B11_2 B12_2 36.92(16) . . . . ?
B6_2 B7_2 B11_2 C2_2 34.08(17) . . . . ?
B8_2 B7_2 B11_2 C2_2 97.11(18) . . . . ?
B12_2 B7_2 B11_2 C2_2 134.29(18) . . . . ?
C2_2 B7_2 B11_2 B3_2 -34.15(16) . . . . ?
B6_2 B7_2 B11_2 B3_2 -0.1(3) . . . . ?
B8_2 B7_2 B11_2 B3_2 63.0(2) . . . . ?
B12_2 B7_2 B11_2 B3_2 100.14(19) . . . . ?
C2_2 B7_2 B11_2 B10_2 -96.72(18) . . . . ?
B6_2 B7_2 B11_2 B10_2 -62.6(2) . . . . ?
B8_2 B7_2 B11_2 B10_2 0.4(2) . . . . ?
B12_2 B7_2 B11_2 B10_2 37.57(17) . . . . ?
C2_2 B7_2 B11_2 B12_2 -134.29(18) . . . . ?
B6_2 B7_2 B11_2 B12_2 -100.2(2) . . . . ?
B8_2 B7_2 B11_2 B12_2 -37.18(17) . . . . ?
B5_2 B9_2 B12_2 B7_2 0.0(2) . . . . ?
B8_2 B9_2 B12_2 B7_2 -37.37(16) . . . . ?
B10_2 B9_2 B12_2 B7_2 100.60(19) . . . . ?
B4_2 B9_2 B12_2 B7_2 63.2(2) . . . . ?
B5_2 B9_2 B12_2 B11_2 -63.4(2) . . . . ?
B8_2 B9_2 B12_2 B11_2 -100.8(2) . . . . ?
B10_2 B9_2 B12_2 B11_2 37.15(16) . . . . ?
B4_2 B9_2 B12_2 B11_2 -0.2(2) . . . . ?
B5_2 B9_2 B12_2 B10_2 -100.59(18) . . . . ?
B8_2 B9_2 B12_2 B10_2 -137.97(18) . . . . ?
B4_2 B9_2 B12_2 B10_2 -37.38(17) . . . . ?
B5_2 B9_2 B12_2 B8_2 37.38(16) . . . . ?
B10_2 B9_2 B12_2 B8_2 137.97(18) . . . . ?
B4_2 B9_2 B12_2 B8_2 100.59(18) . . . . ?
C2_2 B7_2 B12_2 B9_2 -61.9(2) . . . . ?
B6_2 B7_2 B12_2 B9_2 0.5(2) . . . . ?
B8_2 B7_2 B12_2 B9_2 37.53(16) . . . . ?
B11_2 B7_2 B12_2 B9_2 -101.14(18) . . . . ?
C2_2 B7_2 B12_2 B11_2 39.27(16) . . . . ?
B6_2 B7_2 B12_2 B11_2 101.64(19) . . . . ?
B8_2 B7_2 B12_2 B11_2 138.67(18) . . . . ?
C2_2 B7_2 B12_2 B10_2 1.9(2) . . . . ?
B6_2 B7_2 B12_2 B10_2 64.2(2) . . . . ?
B8_2 B7_2 B12_2 B10_2 101.27(19) . . . . ?
B11_2 B7_2 B12_2 B10_2 -37.40(16) . . . . ?
C2_2 B7_2 B12_2 B8_2 -99.40(18) . . . . ?
B6_2 B7_2 B12_2 B8_2 -37.03(16) . . . . ?
B11_2 B7_2 B12_2 B8_2 -138.67(18) . . . . ?
C2_2 B11_2 B12_2 B9_2 61.4(2) . . . . ?
B3_2 B11_2 B12_2 B9_2 -0.3(2) . . . . ?
B10_2 B11_2 B12_2 B9_2 -37.36(17) . . . . ?
B7_2 B11_2 B12_2 B9_2 100.65(19) . . . . ?
C2_2 B11_2 B12_2 B7_2 -39.22(15) . . . . ?
B3_2 B11_2 B12_2 B7_2 -100.94(19) . . . . ?
B10_2 B11_2 B12_2 B7_2 -138.01(18) . . . . ?
C2_2 B11_2 B12_2 B10_2 98.79(18) . . . . ?
B3_2 B11_2 B12_2 B10_2 37.08(17) . . . . ?
B7_2 B11_2 B12_2 B10_2 138.01(18) . . . . ?
C2_2 B11_2 B12_2 B8_2 -2.3(2) . . . . ?
B3_2 B11_2 B12_2 B8_2 -64.0(2) . . . . ?
B10_2 B11_2 B12_2 B8_2 -101.10(19) . . . . ?
B7_2 B11_2 B12_2 B8_2 36.92(17) . . . . ?
B3_2 B10_2 B12_2 B9_2 100.83(19) . . . . ?
B11_2 B10_2 B12_2 B9_2 138.46(18) . . . . ?
B4_2 B10_2 B12_2 B9_2 37.46(17) . . . . ?
B3_2 B10_2 B12_2 B7_2 -0.2(2) . . . . ?
B11_2 B10_2 B12_2 B7_2 37.45(17) . . . . ?
B4_2 B10_2 B12_2 B7_2 -63.5(2) . . . . ?
B9_2 B10_2 B12_2 B7_2 -101.01(19) . . . . ?
B3_2 B10_2 B12_2 B11_2 -37.63(17) . . . . ?
B4_2 B10_2 B12_2 B11_2 -101.00(19) . . . . ?
B9_2 B10_2 B12_2 B11_2 -138.46(18) . . . . ?
B3_2 B10_2 B12_2 B8_2 63.1(2) . . . . ?
B11_2 B10_2 B12_2 B8_2 100.7(2) . . . . ?
B4_2 B10_2 B12_2 B8_2 -0.3(2) . . . . ?
B9_2 B10_2 B12_2 B8_2 -37.74(18) . . . . ?
B6_2 B8_2 B12_2 B9_2 -100.63(18) . . . . ?
B5_2 B8_2 B12_2 B9_2 -37.19(16) . . . . ?
B7_2 B8_2 B12_2 B9_2 -138.11(17) . . . . ?
B6_2 B8_2 B12_2 B7_2 37.48(17) . . . . ?
B5_2 B8_2 B12_2 B7_2 100.93(19) . . . . ?
B9_2 B8_2 B12_2 B7_2 138.11(17) . . . . ?
B6_2 B8_2 B12_2 B11_2 0.5(2) . . . . ?
B5_2 B8_2 B12_2 B11_2 64.0(2) . . . . ?
B7_2 B8_2 B12_2 B11_2 -36.97(16) . . . . ?
B9_2 B8_2 B12_2 B11_2 101.14(19) . . . . ?
B6_2 B8_2 B12_2 B10_2 -62.8(2) . . . . ?
B5_2 B8_2 B12_2 B10_2 0.6(2) . . . . ?
B7_2 B8_2 B12_2 B10_2 -100.32(19) . . . . ?
B9_2 B8_2 B12_2 B10_2 37.79(18) . . . . ?
C3_2 C2_2 B3_2 C1_2 -107.5(2) . . . . ?
B7_2 C2_2 B3_2 C1_2 102.21(19) . . . . ?
B11_2 C2_2 B3_2 C1_2 139.33(18) . . . . ?
B6_2 C2_2 B3_2 C1_2 33.82(16) . . . . ?
C3_2 C2_2 B3_2 B10_2 153.21(19) . . . . ?
C1_2 C2_2 B3_2 B10_2 -99.26(18) . . . . ?
B7_2 C2_2 B3_2 B10_2 3.0(2) . . . . ?
B11_2 C2_2 B3_2 B10_2 40.08(17) . . . . ?
B6_2 C2_2 B3_2 B10_2 -65.4(2) . . . . ?
C3_2 C2_2 B3_2 B4_2 -143.43(19) . . . . ?
C1_2 C2_2 B3_2 B4_2 -35.90(15) . . . . ?
B7_2 C2_2 B3_2 B4_2 66.3(2) . . . . ?
B11_2 C2_2 B3_2 B4_2 103.43(18) . . . . ?
B6_2 C2_2 B3_2 B4_2 -2.1(2) . . . . ?
C3_2 C2_2 B3_2 B11_2 113.1(2) . . . . ?
C1_2 C2_2 B3_2 B11_2 -139.33(18) . . . . ?
B7_2 C2_2 B3_2 B11_2 -37.13(18) . . . . ?
B6_2 C2_2 B3_2 B11_2 -105.51(19) . . . . ?
B1_1 C1_2 B3_2 C2_2 110.1(2) . . . . ?
B4_2 C1_2 B3_2 C2_2 -138.47(17) . . . . ?
B5_2 C1_2 B3_2 C2_2 -101.22(17) . . . . ?
B6_2 C1_2 B3_2 C2_2 -33.74(17) . . . . ?
B1_1 C1_2 B3_2 B10_2 -151.18(18) . . . . ?
C2_2 C1_2 B3_2 B10_2 98.68(18) . . . . ?
B4_2 C1_2 B3_2 B10_2 -39.79(16) . . . . ?
B5_2 C1_2 B3_2 B10_2 -2.5(2) . . . . ?
B6_2 C1_2 B3_2 B10_2 64.9(2) . . . . ?
B1_1 C1_2 B3_2 B4_2 -111.4(2) . . . . ?
C2_2 C1_2 B3_2 B4_2 138.47(17) . . . . ?
B5_2 C1_2 B3_2 B4_2 37.25(16) . . . . ?
B6_2 C1_2 B3_2 B4_2 104.73(18) . . . . ?
B1_1 C1_2 B3_2 B11_2 145.51(18) . . . . ?
C2_2 C1_2 B3_2 B11_2 35.37(16) . . . . ?
B4_2 C1_2 B3_2 B11_2 -103.10(18) . . . . ?
B5_2 C1_2 B3_2 B11_2 -65.8(2) . . . . ?
B6_2 C1_2 B3_2 B11_2 1.6(2) . . . . ?
B11_2 B10_2 B3_2 C2_2 -39.18(16) . . . . ?
B4_2 B10_2 B3_2 C2_2 98.85(17) . . . . ?
B12_2 B10_2 B3_2 C2_2 -1.6(2) . . . . ?
B9_2 B10_2 B3_2 C2_2 61.4(2) . . . . ?
B11_2 B10_2 B3_2 C1_2 -99.30(17) . . . . ?
B4_2 B10_2 B3_2 C1_2 38.73(15) . . . . ?
B12_2 B10_2 B3_2 C1_2 -61.7(2) . . . . ?
B9_2 B10_2 B3_2 C1_2 1.3(2) . . . . ?
B11_2 B10_2 B3_2 B4_2 -138.03(17) . . . . ?
B12_2 B10_2 B3_2 B4_2 -100.43(19) . . . . ?
B9_2 B10_2 B3_2 B4_2 -37.42(17) . . . . ?
B4_2 B10_2 B3_2 B11_2 138.03(17) . . . . ?
B12_2 B10_2 B3_2 B11_2 37.60(18) . . . . ?
B9_2 B10_2 B3_2 B11_2 100.61(19) . . . . ?
C1_2 B4_2 B3_2 C2_2 35.45(14) . . . . ?
B5_2 B4_2 B3_2 C2_2 0.5(2) . . . . ?
B10_2 B4_2 B3_2 C2_2 -99.76(18) . . . . ?
B9_2 B4_2 B3_2 C2_2 -62.5(2) . . . . ?
B5_2 B4_2 B3_2 C1_2 -34.92(15) . . . . ?
B10_2 B4_2 B3_2 C1_2 -135.21(17) . . . . ?
B9_2 B4_2 B3_2 C1_2 -97.97(17) . . . . ?
C1_2 B4_2 B3_2 B10_2 135.21(17) . . . . ?
B5_2 B4_2 B3_2 B10_2 100.30(18) . . . . ?
B9_2 B4_2 B3_2 B10_2 37.24(16) . . . . ?
C1_2 B4_2 B3_2 B11_2 97.13(18) . . . . ?
B5_2 B4_2 B3_2 B11_2 62.2(2) . . . . ?
B10_2 B4_2 B3_2 B11_2 -38.09(16) . . . . ?
B9_2 B4_2 B3_2 B11_2 -0.8(2) . . . . ?
B10_2 B11_2 B3_2 C2_2 134.67(18) . . . . ?
B7_2 B11_2 B3_2 C2_2 33.96(17) . . . . ?
B12_2 B11_2 B3_2 C2_2 97.20(18) . . . . ?
C2_2 B11_2 B3_2 C1_2 -34.87(15) . . . . ?
B10_2 B11_2 B3_2 C1_2 99.80(18) . . . . ?
B7_2 B11_2 B3_2 C1_2 -0.9(2) . . . . ?
B12_2 B11_2 B3_2 C1_2 62.3(2) . . . . ?
C2_2 B11_2 B3_2 B10_2 -134.67(18) . . . . ?
B7_2 B11_2 B3_2 B10_2 -100.7(2) . . . . ?
B12_2 B11_2 B3_2 B10_2 -37.47(17) . . . . ?
C2_2 B11_2 B3_2 B4_2 -96.50(18) . . . . ?
B10_2 B11_2 B3_2 B4_2 38.17(16) . . . . ?
B7_2 B11_2 B3_2 B4_2 -62.5(2) . . . . ?
B12_2 B11_2 B3_2 B4_2 0.7(2) . . . . ?

_refine_diff_density_max         0.276
_refine_diff_density_min         -0.244
_refine_diff_density_rms         0.045

_shelx_res_file                  
;
TITL ToBi095_auto_a.res in P2(1)
    ToBi095_auto_a.res
    created by SHELXL-2018/3 at 11:31:32 on 23-Nov-2020
REM Old TITL ToBi095_auto in P2(1)
REM SHELXT solution in P2(1)
REM R1 0.115,  Rweak 0.026,  Alpha 0.006,  Orientation as input
REM Flack x =  0.241 ( 0.227 ) from Parsons' quotients
REM Formula found by SHELXT:  C16 B10
CELL  1.54184   6.7358  11.9489  11.5149   90.000  103.165   90.000
ZERR    2.000   0.0001   0.0002   0.0002    0.000    0.002    0.000
LATT -1
SYMM -X, 1/2+Y, -Z
SFAC C H B
UNIT 30 42 22
L.S. 10
BOND $H
LIST 6
FMAP 2
PLAN 20
temp -173
acta 144
conf
WGHT    0.096700    0.035600
FVAR       1.23167
RESI 1 BOR
B1    3    0.277038    0.511949    0.361868    11.00000    0.02957    0.01901 =
         0.02659    0.00047    0.00596   -0.00197
C1    1    0.431659    0.482295    0.481523    11.00000    0.03694    0.02112 =
         0.02575    0.00010    0.00312    0.00058
C2    1    0.612355    0.421608    0.510950    11.00000    0.04125    0.02755 =
         0.02987   -0.00102    0.00181    0.00470
AFIX  43
H2    2    0.663571    0.385504    0.450306    11.00000   -1.20000
AFIX   0
C3    1    0.718347    0.413931    0.630103    11.00000    0.04735    0.03183 =
         0.03705    0.00288   -0.00416    0.01009
AFIX  43
H3    2    0.842097    0.372750    0.650055    11.00000   -1.20000
AFIX   0
C4    1    0.644804    0.465698    0.719192    11.00000    0.06114    0.03389 =
         0.02852    0.00144   -0.00617    0.00626
AFIX  43
H4    2    0.718689    0.459680    0.799722    11.00000   -1.20000
AFIX   0
C5    1    0.463497    0.526641    0.692302    11.00000    0.05917    0.02915 =
         0.02576   -0.00153    0.00354    0.00520
AFIX  43
H5    2    0.412243    0.561433    0.753670    11.00000   -1.20000
AFIX   0
C6    1    0.360045    0.535255    0.574237    11.00000    0.04248    0.02185 =
         0.02610    0.00046    0.00601    0.00113
C7    1    0.172119    0.600751    0.524853    11.00000    0.04080    0.02323 =
         0.02748   -0.00047    0.00677    0.00085
C8    1    0.060802    0.663515    0.587334    11.00000    0.05246    0.03547 =
         0.02909   -0.00547    0.01142    0.00515
AFIX  43
H8    2    0.096776    0.665292    0.672022    11.00000   -1.20000
AFIX   0
C9    1   -0.105960    0.724630    0.524464    11.00000    0.04407    0.03625 =
         0.04399   -0.01156    0.01462    0.00749
AFIX  43
H9    2   -0.184902    0.767564    0.566859    11.00000   -1.20000
AFIX   0
C10   1   -0.157456    0.723369    0.401303    11.00000    0.03326    0.03142 =
         0.04158   -0.00780    0.00434    0.00591
AFIX  43
H10   2   -0.268724    0.767109    0.359465    11.00000   -1.20000
AFIX   0
C11   1   -0.045745    0.657624    0.337949    11.00000    0.03259    0.02698 =
         0.03322   -0.00454    0.00384    0.00185
AFIX  43
H11   2   -0.083375    0.655979    0.253285    11.00000   -1.20000
AFIX   0
C12   1    0.119826    0.594766    0.398137    11.00000    0.03286    0.02185 =
         0.02667   -0.00290    0.00771   -0.00168
RESI 0
RESI 2 CAR
C1    1    0.278950    0.460016    0.234491    11.00000    0.02678    0.02052 =
         0.02309    0.00125    0.00373   -0.00029
C2    1    0.328665    0.541273    0.127003    11.00000    0.02885    0.02617 =
         0.02593    0.00410    0.00508   -0.00239
C3    1    0.367864    0.664038    0.156384    11.00000    0.04473    0.02440 =
         0.03767    0.00434    0.00376   -0.00577
AFIX 137
H3A   2    0.440036    0.697391    0.100004    11.00000   -1.50000
H3B   2    0.451273    0.671421    0.237692    11.00000   -1.50000
H3C   2    0.237637    0.702713    0.150461    11.00000   -1.50000
AFIX   0
B4    3    0.109844    0.356778    0.173458    11.00000    0.02669    0.02350 =
         0.02752   -0.00077    0.00379   -0.00228
AFIX 153
H4    2   -0.005881    0.320462    0.218831    11.00000    0.03985
AFIX   0
B5    3    0.374134    0.327258    0.224089    11.00000    0.02872    0.02169 =
         0.02703    0.00003    0.00476    0.00237
AFIX 153
H5    2    0.431383    0.271072    0.302412    11.00000    0.03250
AFIX   0
B6    3    0.513163    0.446850    0.197504    11.00000    0.02523    0.02862 =
         0.02738   -0.00041    0.00613   -0.00205
AFIX 153
H6    2    0.661854    0.470762    0.258204    11.00000    0.04129
AFIX   0
B7    3    0.462507    0.469672    0.040955    11.00000    0.02986    0.03953 =
         0.02766    0.00290    0.00920   -0.00097
AFIX 153
H7    2    0.578893    0.508616   -0.002129    11.00000    0.04575
AFIX   0
B8    3    0.489801    0.331354    0.099990    11.00000    0.02950    0.03296 =
         0.02725   -0.00459    0.00541    0.00649
AFIX 153
H8    2    0.624245    0.277785    0.095400    11.00000    0.04838
AFIX   0
B9    3    0.239731    0.274333    0.084132    11.00000    0.03411    0.02431 =
         0.03159   -0.00500    0.00391    0.00057
AFIX 153
H9    2    0.208837    0.182769    0.068932    11.00000    0.04636
AFIX   0
B10   3    0.059121    0.378249    0.016059    11.00000    0.02791    0.02917 =
         0.02634   -0.00282    0.00302    0.00024
AFIX 153
H10   2   -0.090917    0.355234   -0.043764    11.00000    0.03651
AFIX   0
B11   3    0.197619    0.498540   -0.011333    11.00000    0.03137    0.03395 =
         0.02229    0.00207    0.00590    0.00113
AFIX 153
H11   2    0.140647    0.556047   -0.088540    11.00000    0.06130
AFIX   0
B12   3    0.293934    0.362096   -0.029223    11.00000    0.03170    0.03780 =
         0.02500   -0.00329    0.00556    0.00671
AFIX 153
H12   2    0.299012    0.328269   -0.119211    11.00000    0.05519
AFIX   0
B3    3    0.083492    0.493502    0.112757    11.00000    0.02718    0.02458 =
         0.02392    0.00144    0.00460    0.00100
AFIX 153
H3    2   -0.049422    0.548058    0.117943    11.00000    0.05593
RESI 0
AFIX   0
HKLF 4


REM  ToBi095_auto_a.res in P2(1)
REM wR2 = 0.124497, GooF = S = 1.03158, Restrained GooF = 1.03144 for all data
REM R1 = 0.046592 for 3650 Fo > 4sig(Fo) and 0.048344 for all 3832 data
REM 246 parameters refined using 1 restraints

END

WGHT      0.0968      0.0357

REM Highest difference peak  0.276,  deepest hole -0.244,  1-sigma level  0.045
Q1    1   0.2676  0.4794  0.2942  11.00000  0.05    0.28
Q2    1   0.0046  0.5498  0.1400  11.00000  0.05    0.24
Q3    1   0.0354  0.3476  0.2323  11.00000  0.05    0.24
Q4    1   0.6072  0.4749  0.2647  11.00000  0.05    0.24
Q5    1   0.1872  0.5638  0.3617  11.00000  0.05    0.23
Q6    1   0.3243  0.6777  0.2332  11.00000  0.05    0.22
Q7    1   0.3744  0.4691  0.2037  11.00000  0.05    0.21
Q8    1   0.4598  0.3441  0.1768  11.00000  0.05    0.20
Q9    1   0.3934  0.4987  0.4066  11.00000  0.05    0.20
Q10   1   0.1043  0.5858  0.4563  11.00000  0.05    0.19
Q11   1   0.1199  0.4714  0.0451  11.00000  0.05    0.19
Q12   1   0.0679  0.4145  0.0832  11.00000  0.05    0.19
Q13   1   0.3287  0.5059  0.0480  11.00000  0.05    0.19
Q14   1   0.3688  0.3046  0.1407  11.00000  0.05    0.18
Q15   1   0.3226  0.7074  0.0792  11.00000  0.05    0.18
Q16   1   0.4059  0.5124  0.5373  11.00000  0.05    0.17
Q17   1  -0.0256  0.6763  0.2464  11.00000  0.05    0.17
Q18   1   0.4386  0.4813  0.1202  11.00000  0.05    0.16
Q19   1   0.1713  0.3834 -0.0133  11.00000  0.05    0.16
Q20   1   0.6993  0.4540  0.6775  11.00000  0.05    0.16
;
_shelx_res_checksum              70738

_shelx_hkl_file                  
;
   0 -15   0    0.38    0.84
   0 -15   1   17.39    1.55
   0 -14   0   76.18    4.48
   0 -14   0   65.29    4.17
   0 -14   1   30.49    2.45
   0 -14  -1   26.91    2.49
   0 -14   1   32.20    2.66
   0 -14   2   44.57    3.10
   0 -14  -2   35.48    2.69
   0 -14   2   39.42    2.75
   0 -14   3   27.86    2.13
   0 -14  -3   21.44    2.08
   0 -14   4    9.96    1.19
   0 -14   4   12.36    1.55
   0 -14   5   87.65    4.72
   0 -13   0   -0.46    1.59
   0 -13   0   -0.68    1.73
   0 -13  -1   32.43    3.16
   0 -13   1   36.93    3.40
   0 -13   1   35.11    3.04
   0 -13  -1   29.72    2.98
   0 -13  -2   10.34    2.04
   0 -13   2   16.18    2.44
   0 -13  -2    8.35    1.86
   0 -13   2   11.00    1.93
   0 -13  -3   12.62    1.90
   0 -13   3   16.01    2.12
   0 -13  -4    6.43    1.47
   0 -13   4    7.29    1.57
   0 -13   5  118.96    6.50
   0 -13   6   81.09    4.54
   0 -13   7    0.26    0.75
   0 -12   0   36.75    3.51
   0 -12   0   36.97    3.70
   0 -12  -1   50.61    4.13
   0 -12  -1   50.90    4.34
   0 -12   1   50.62    4.13
   0 -12  -2   12.58    2.35
   0 -12   2   10.54    2.18
   0 -12  -2   12.19    2.40
   0 -12  -3    4.19    1.95
   0 -12   3    3.35    1.42
   0 -12  -3    2.56    1.70
   0 -12   3    2.84    1.90
   0 -12   4   84.50    5.08
   0 -12   4   87.55    5.54
   0 -12  -4   77.85    5.13
   0 -12   5    6.50    1.53
   0 -12   5    6.76    1.89
   0 -12   6   21.42    2.35
   0 -12   6   19.93    1.99
   0 -12   7   40.19    2.76
   0 -12   7   49.73    3.22
   0 -12   8   69.77    3.95
   0 -11   0    0.32    1.85
   0 -11  -1    4.52    2.04
   0 -11   1    5.11    2.18
   0 -11  -1    3.21    2.03
   0 -11   1    5.17    1.69
   0 -11   2   31.77    5.01
   0 -11  -2   34.42    3.69
   0 -11  -2   35.12    3.58
   0 -11   2   35.98    3.20
   0 -11   2   38.83    3.66
   0 -11  -3    7.72    2.13
   0 -11   3    7.64    1.87
   0 -11   3    6.37    2.06
   0 -11  -3    4.55    2.03
   0 -11   4   14.12    2.28
   0 -11   4   14.95    2.53
   0 -11  -4   12.46    2.38
   0 -11  -4   14.09    2.38
   0 -11   5    9.55    2.03
   0 -11   5    9.29    2.32
   0 -11  -6   57.49    4.28
   0 -11   6   63.56    4.60
   0 -11   6   60.03    4.27
   0 -11   7  156.92    8.66
   0 -11   7  165.41    9.00
   0 -11   8    5.39    1.37
   0 -11   8    2.83    1.45
   0 -11   9   40.34    2.63
   0 -11   9   47.07    2.91
   0 -10   0   49.25    3.81
   0 -10   0   48.00    4.19
   0 -10  -1  353.44   18.38
   0 -10   1  369.66   18.53
   0 -10   1  355.53   18.05
   0 -10  -2  254.93   14.16
   0 -10   2  285.73   14.45
   0 -10  -2  266.17   14.46
   0 -10   2  268.63   13.96
   0 -10   3   38.43    3.55
   0 -10  -3   39.15    3.90
   0 -10   3   47.55    4.07
   0 -10  -3   46.67    4.09
   0 -10   3   42.42    5.34
   0 -10  -4   40.87    3.96
   0 -10  -4   40.91    3.91
   0 -10   4   49.05    4.16
   0 -10   5   21.13    3.03
   0 -10   6    7.61    2.40
   0 -10   7   42.87    3.88
   0 -10   7   39.38    3.20
   0 -10  -7   34.72    3.19
   0 -10   8  103.50    6.13
   0 -10   8   85.58    5.41
   0 -10   9   13.73    1.61
   0 -10   9   14.75    2.08
   0 -10  10   26.49    2.05
   0 -10  10   27.31    2.17
   0  -9   0   -0.35    1.28
   0  -9   0   -1.99    1.72
   0  -9  -1   88.76    7.12
   0  -9   1  102.71    6.22
   0  -9   1   88.84    5.75
   0  -9  -1   96.25    6.08
   0  -9   2  291.58   14.59
   0  -9  -2  273.18   14.56
   0  -9   2  272.72   14.18
   0  -9  -2  275.19   14.38
   0  -9  -2  253.60   15.81
   0  -9  -3  313.78   16.04
   0  -9   3  307.82   17.72
   0  -9  -3  272.27   17.59
   0  -9  -3  289.99   15.77
   0  -9   3  334.40   16.15
   0  -9  -4   95.23    8.42
   0  -9  -4   93.49    6.37
   0  -9   4  113.40    6.81
   0  -9  -4   92.48    6.37
   0  -9  -5   26.93    4.78
   0  -9   5   36.65    3.79
   0  -9  -6    9.61    3.51
   0  -9   6   11.35    2.70
   0  -9   6    9.23    2.00
   0  -9   7  149.36    8.78
   0  -9  -7  131.29    8.06
   0  -9   7  141.94    8.19
   0  -9   8  105.00    6.65
   0  -9   8   90.21    6.04
   0  -9   9   90.76    5.79
   0  -9   9  101.32    6.23
   0  -9  10    4.15    1.32
   0  -9  10    4.12    1.58
   0  -9  11    1.08    0.70
   0  -9  11    0.99    0.94
   0  -8   0   50.37    3.82
   0  -8  -1   16.52    2.28
   0  -8   1   17.71    2.34
   0  -8  -2  377.51   19.71
   0  -8   2  363.72   18.00
   0  -8  -2  339.11   17.78
   0  -8  -3  351.23   18.17
   0  -8  -3  354.50   18.29
   0  -8   3  373.96   18.45
   0  -8  -3  379.80   20.48
   0  -8  -4  587.51   30.01
   0  -8   4  670.44   30.52
   0  -8  -4  625.93   32.77
   0  -8  -4  601.68   30.11
   0  -8   4  631.14   31.43
   0  -8   5   33.94    3.07
   0  -8  -5   21.75    4.50
   0  -8  -5   26.07    3.01
   0  -8  -6  134.57   11.17
   0  -8   6  148.16    8.55
   0  -8  -7   43.85    6.12
   0  -8   7   43.66    3.77
   0  -8  -7   43.82    3.87
   0  -8   7   51.93    4.19
   0  -8   8   34.27    3.37
   0  -8   8   47.25    3.99
   0  -8   9   30.66    2.96
   0  -8   9   33.38    3.30
   0  -8  10   23.14    2.56
   0  -8  11   39.27    2.83
   0  -8  11   34.23    2.91
   0  -8  12   19.68    1.50
   0  -7   0   -0.90    1.62
   0  -7  -1  233.20   13.17
   0  -7  -2  223.87   13.05
   0  -7  -3   30.28    4.29
   0  -7  -4   77.68    5.26
   0  -7  -4   88.77    7.38
   0  -7  -4   84.24    5.36
   0  -7   4   88.22    6.35
   0  -7  -5  280.47   16.47
   0  -7  -5  242.57   13.47
   0  -7   5  274.38   13.69
   0  -7  -6  299.91   18.89
   0  -7   6  313.07   16.02
   0  -7   6  311.38   16.15
   0  -7   7  144.61    8.47
   0  -7  -7  117.97   10.62
   0  -7   7  144.59    8.27
   0  -7  -7  131.56    8.00
   0  -7   8  203.34   11.31
   0  -7   8  220.94   11.63
   0  -7   9  330.47   17.05
   0  -7   9  328.10   17.24
   0  -7  10  171.04    9.67
   0  -7  10  183.63   10.03
   0  -7  11    3.16    1.22
   0  -7  11    4.53    1.71
   0  -7  12   28.90    2.19
   0  -7  12   23.75    2.20
   0  -6   0 1030.41   49.16
   0  -6  -1  942.02   45.42
   0  -6  -2  593.15   29.84
   0  -6  -3  133.64    8.95
   0  -6  -4  300.31   16.95
   0  -6   4  290.73   15.57
   0  -6  -5   71.35    6.73
   0  -6   6   65.77    4.73
   0  -6  -6   66.61    6.98
   0  -6  -7  348.41   21.17
   0  -6   7  365.57   18.13
   0  -6  -7  339.79   17.71
   0  -6  -8   13.97    4.31
   0  -6   8   10.29    2.33
   0  -6   8    6.64    2.40
   0  -6  -9  131.54   11.57
   0  -6   9  154.68    9.30
   0  -6   9  159.50    9.18
   0  -6  10   13.36    2.42
   0  -6  10   11.84    2.56
   0  -6  11    0.70    1.69
   0  -6  11    0.75    1.42
   0  -6  12    7.60    1.34
   0  -6  12    9.54    1.63
   0  -6  13    7.77    0.99
   0  -6  13    8.43    0.97
   0  -5   0   -0.13    1.60
   0  -5  -1  590.62   28.98
   0  -5  -2  269.90   14.63
   0  -5  -3  268.79   13.59
   0  -5  -3  218.80   11.45
   0  -5  -4   59.95    5.61
   0  -5   4   60.19    4.50
   0  -5  -5  147.09   10.21
   0  -5   6    5.19    1.59
   0  -5  -6    4.03    3.12
   0  -5  -7  305.20   16.84
   0  -5  -7  285.45   15.22
   0  -5  -7  300.01   15.40
   0  -5  -7  297.75   18.54
   0  -5   7  331.51   15.96
   0  -5  -8  395.92   22.66
   0  -5  -8  359.95   18.60
   0  -5   8  412.62   19.42
   0  -5  -9  145.67    8.60
   0  -5   9  159.16    9.23
   0  -5  -9  146.16   12.08
   0  -5  10   68.77    5.12
   0  -5  10   75.88    5.35
   0  -5  11   30.32    3.15
   0  -5  11   34.58    3.49
   0  -5  12   10.80    1.89
   0  -5  12    9.31    1.74
   0  -5  13    3.01    0.81
   0  -4   0 1124.82   52.82
   0  -4  -1  699.43   33.80
   0  -4   1  708.20   33.46
   0  -4  -2   26.92    3.23
   0  -4  -3    2.73    2.39
   0  -4  -4  352.20   19.43
   0  -4   4  367.35   17.87
   0  -4  -6  250.22   15.29
   0  -4  -7   57.89    6.33
   0  -4  -7   56.36    4.02
   0  -4   7   56.31    4.37
   0  -4  -7   49.51    6.15
   0  -4  -8   12.62    4.19
   0  -4   8   12.00    2.54
   0  -4  -9  101.16    8.61
   0  -4   9  117.59    7.34
   0  -4  -9  106.49    9.88
   0  -4  -9  104.81    6.87
   0  -4  10   29.53    3.46
   0  -4 -10   23.32    4.08
   0  -4 -10   23.80    3.10
   0  -4 -11    2.57    1.71
   0  -4  11    2.90    1.98
   0  -4  12   27.93    2.78
   0  -4 -12   23.29    2.51
   0  -4  13   14.09    1.63
   0  -4  13   10.04    1.32
   0  -4  13   11.87    1.55
   0  -3   0    1.55    1.38
   0  -3  -1  965.33   45.43
   0  -3  -2   24.72    2.97
   0  -3  -3  808.69   39.04
   0  -3   4  282.73   13.87
   0  -3  -4  294.07   15.60
   0  -3  -5  288.92   16.20
   0  -3  -6   32.97    4.32
   0  -3  -7  115.20    9.08
   0  -3  -8   73.30    7.38
   0  -3  -9  263.13   17.33
   0  -3   9  272.14   14.49
   0  -3  -9  251.01   16.13
   0  -3 -10   33.97    5.33
   0  -3  10   57.43    4.68
   0  -3 -10   55.38    4.50
   0  -3 -10   41.53    6.37
   0  -3  11   73.23    5.52
   0  -3 -11   71.10    5.19
   0  -3 -11   73.88    5.33
   0  -3  12    4.81    1.92
   0  -3 -12    3.16    1.70
   0  -3  12    6.40    1.98
   0  -3  13   21.97    2.18
   0  -3  13   19.86    2.06
   0  -2   0 5700.47  261.90
   0  -2  -1 3628.14  167.15
   0  -2  -2   12.01    2.06
   0  -2   3  109.87    5.70
   0  -2  -3  116.55    6.82
   0  -2  -4 1923.97   90.28
   0  -2  -5   55.72    4.98
   0  -2  -6  172.67   10.94
   0  -2  -7  275.73   16.36
   0  -2  -8  145.06   10.73
   0  -2  -9    8.21    3.68
   0  -2 -10   21.05    4.44
   0  -2  10   25.42    3.36
   0  -2  10   26.10    4.45
   0  -2 -10   27.16    5.10
   0  -2 -10   21.47    3.22
   0  -2 -10   21.33    4.87
   0  -2 -11   67.64    5.30
   0  -2  11   67.09    5.38
   0  -2 -11   70.75    5.21
   0  -2 -12  121.04    6.98
   0  -2  12  108.84    6.94
   0  -2 -12  109.94    6.75
   0  -2  12   99.83    6.60
   0  -2  13   39.07    3.06
   0  -2 -13   34.05    2.94
   0  -2  14    9.47    1.08
   0  -1   0    1.23    0.49
   0  -1  -1 1833.07   84.60
   0  -1  -2 5148.67  203.18
   0  -1   2 4623.38  202.37
   0  -1   3   33.64    1.98
   0  -1  -3   32.80    2.34
   0  -1  -4  324.24   14.55
   0  -1  -4  249.24   13.23
   0  -1  -5 1115.45   55.42
   0  -1  -5 1361.92   57.11
   0  -1  -6  304.50   16.95
   0  -1  -7  175.22   11.45
   0  -1  -8  331.05   19.48
   0  -1   9  125.41    9.62
   0  -1  -9  128.37   10.36
   0  -1 -10   27.29    5.01
   0  -1 -10   28.81    3.58
   0  -1 -11    5.74    2.44
   0  -1  11    4.41    2.25
   0  -1 -11    7.65    2.31
   0  -1 -12    3.62    1.98
   0  -1  12    0.81    1.91
   0  -1  12    3.11    1.70
   0  -1 -12    1.64    1.85
   0  -1 -13   17.34    2.25
   0  -1  13   19.78    2.34
   0  -1  14   10.07    1.29
   0  -1  14   15.15    1.40
   0   0  -1  385.08   17.97
   0   0  -2 1549.19   71.67
   0   0  -3   84.45    5.47
   0   0  -4   -0.21    1.47
   0   0  -5   11.68    2.33
   0   0  -5   13.25    2.80
   0   0  -6   49.17    4.21
   0   0  -7    6.48    2.06
   0   0   8  269.89   15.86
   0   0   9    4.08    2.51
   0   0  -9    4.38    1.69
   0   0 -10  165.06   11.99
   0   0 -10  175.04    9.70
   0   0 -10  146.60    8.61
   0   0 -11   21.50    3.09
   0   0 -11   19.46    3.20
   0   0 -12    1.92    1.88
   0   0  12    1.48    2.09
   0   0 -12    1.24    1.85
   0   0 -13    3.12    1.52
   0   0  13    5.22    1.71
   0   0 -13    4.42    1.62
   0   0  14    2.15    0.92
   0   0  14    2.60    0.90
   0   1   0    0.26    0.51
   0   1   1 1794.89   82.71
   0   1   2 5732.65  227.66
   0   1  -2 4193.27  227.62
   0   1  -3   35.68    3.32
   0   1  -4  291.54   15.18
   0   1  -5 1280.25   60.81
   0   1  -6  292.26   16.44
   0   1   6  318.02   16.47
   0   1  -7  179.07   10.79
   0   1   7  172.83   10.75
   0   1  -8  309.15   17.38
   0   1   8  320.40   17.83
   0   1  -9  130.11    7.87
   0   1  -9  146.93    8.56
   0   1 -10   28.39    3.04
   0   1 -10   27.85    3.59
   0   1 -10   30.18    5.23
   0   1 -11    5.16    1.78
   0   1 -11    7.31    2.43
   0   1 -12    0.47    1.96
   0   1 -13   15.79    1.89
   0   1 -13   16.15    2.17
   0   1  14    8.81    1.19
   0   2   0 5854.65  269.17
   0   2   1 3253.36  151.34
   0   2   1 3535.47  152.03
   0   2   2   12.36    1.78
   0   2  -3  109.06    7.11
   0   2   3  126.85    6.81
   0   2  -4 1771.80   88.05
   0   2   4 1967.58   87.76
   0   2  -5   47.36    4.83
   0   2   5   53.44    4.24
   0   2   6  156.77    9.73
   0   2  -6  172.00   10.49
   0   2  -7  275.27   15.55
   0   2   7  259.72   15.01
   0   2  -8  137.80    9.67
   0   2   8  121.89    9.08
   0   2  -8  144.31   10.38
   0   2  -9    6.88    2.14
   0   2  -9    7.00    3.37
   0   2 -10   27.31    3.43
   0   2 -10   22.76    4.41
   0   2 -10   24.98    4.72
   0   2 -10   26.08    3.07
   0   2 -11   63.63    4.64
   0   2 -11   71.03    5.29
   0   2 -12  118.43    6.92
   0   2 -12  100.81    6.50
   0   2 -12  112.45    7.02
   0   2 -13   40.07    3.12
   0   2 -13   35.83    2.72
   0   2  13   41.39    3.19
   0   2 -13   35.70    2.99
   0   2  14   10.11    1.08
   0   2 -14    6.01    0.97
   0   3   0    0.69    1.45
   0   3   1  822.84   39.58
   0   3   1  915.83   40.32
   0   3   2   25.01    2.56
   0   3   2   23.03    1.51
   0   3   3  777.90   37.19
   0   3  -3  777.90   37.73
   0   3  -4  320.46   17.24
   0   3   4  319.18   16.48
   0   3   5  283.39   15.94
   0   3  -5  336.26   17.14
   0   3  -6   39.18    4.76
   0   3   6   32.80    3.65
   0   3   7  105.91    7.78
   0   3  -7  107.65    8.59
   0   3  -7  120.64    7.09
   0   3   7  113.82    7.44
   0   3  -8   57.47    6.58
   0   3  -8   52.36    6.14
   0   3   8   65.91    5.28
   0   3  -8   63.23    4.85
   0   3  -9  251.63   16.66
   0   3  -9  284.31   14.65
   0   3  -9  285.79   17.89
   0   3  -9  267.73   16.70
   0   3  -9  282.51   15.11
   0   3 -10   51.39    4.24
   0   3 -10   45.75    5.78
   0   3 -10   54.33    4.46
   0   3 -10   44.15    6.23
   0   3 -11   74.50    5.25
   0   3 -11   76.14    5.18
   0   3 -11   72.49    5.38
   0   3 -12    5.55    1.67
   0   3 -12    4.32    1.75
   0   3  13   21.64    2.15
   0   3  13   15.63    1.76
   0   4   0 1080.01   50.80
   0   4   1  637.90   31.34
   0   4  -1  688.74   32.17
   0   4   1  692.39   32.17
   0   4   2   28.18    2.80
   0   4   2   20.52    1.37
   0   4   3    5.05    1.84
   0   4  -3    4.85    2.84
   0   4   4  318.48   17.00
   0   4  -4  333.72   17.86
   0   4   5  411.77   22.67
   0   4  -5  499.47   24.13
   0   4  -6  310.60   16.78
   0   4   6  254.93   15.22
   0   4  -7   67.74    6.73
   0   4  -7   57.05    4.54
   0   4   7   55.58    4.63
   0   4   7   51.14    4.87
   0   4  -8   13.00    2.58
   0   4   8   11.16    2.60
   0   4   8   13.36    3.27
   0   4  -8   13.88    3.98
   0   4  -9  107.17    9.77
   0   4   9  107.14    7.07
   0   4  -9  116.40    9.11
   0   4  -9  111.97    7.20
   0   4  -9  105.89    9.53
   0   4  -9  125.69    7.80
   0   4  -9  125.65    7.45
   0   4 -10   30.49    3.23
   0   4 -10   27.04    3.20
   0   4 -10   25.16    3.52
   0   4 -10   27.29    3.28
   0   4 -10   22.69    4.68
   0   4 -11    1.97    2.20
   0   4 -11    1.22    1.92
   0   4 -11    1.56    1.67
   0   4 -11    1.44    1.65
   0   4 -12   21.16    2.74
   0   4 -12   24.56    2.48
   0   4 -12   23.38    2.35
   0   4  13    9.70    1.44
   0   5   0   -1.05    1.95
   0   5  -1  580.42   28.00
   0   5   1  596.68   28.18
   0   5   1  539.66   27.06
   0   5  -2  257.32   12.44
   0   5   2  207.36    9.92
   0   5  -2  189.45    9.75
   0   5   2  255.24   11.98
   0   5  -3  230.11   11.66
   0   5   3  237.87   12.98
   0   5  -4   54.82    5.65
   0   5   4   44.34    4.31
   0   5   5  142.08    9.43
   0   5  -5  162.56   10.68
   0   5  -6    3.61    3.46
   0   5  -6    4.85    1.86
   0   5   6    2.92    2.35
   0   5   6    1.30    2.00
   0   5   6    9.83    3.06
   0   5   7  309.85   17.00
   0   5  -7  351.18   17.00
   0   5  -7  330.94   16.25
   0   5   7  327.89   17.54
   0   5  -7  292.32   16.28
   0   5  -7  325.38   16.59
   0   5  -7  299.70   17.58
   0   5  -7  369.96   19.98
   0   5  -8  432.92   24.66
   0   5  -8  400.22   21.45
   0   5   8  412.66   21.83
   0   5   8  465.59   22.74
   0   5  -8  445.35   22.02
   0   5  -8  402.46   22.90
   0   5  -8  427.88   21.23
   0   5  -8  435.50   21.57
   0   5  -9  161.57    9.82
   0   5  -9  158.30    9.35
   0   5  -9  147.22   11.93
   0   5  -9  135.88   10.59
   0   5   9  169.84    9.56
   0   5  -9  171.43    9.20
   0   5  -9  148.75   11.98
   0   5 -10   61.32    4.65
   0   5  10   59.57    4.59
   0   5 -10   65.57    5.25
   0   5 -10   68.65    4.88
   0   5 -11   30.99    3.49
   0   5 -11   27.51    2.90
   0   5 -11   38.37    3.40
   0   5 -12   15.38    2.01
   0   5 -12   12.95    2.20
   0   5 -13    2.46    1.00
   0   5 -13    2.83    1.10
   0   5  13    2.49    0.96
   0   6   0 1046.40   51.06
   0   6   0 1085.06   50.29
   0   6   1  856.21   42.56
   0   6  -1  933.42   42.36
   0   6  -1  893.70   43.60
   0   6   2  562.33   28.10
   0   6  -2  544.68   28.29
   0   6  -3  123.35    8.75
   0   6   3  120.85    8.13
   0   6   4  250.34   14.32
   0   6  -5   73.81    7.07
   0   6  -5   76.22    4.96
   0   6   5   56.37    5.55
   0   6  -5   74.85    4.88
   0   6   5   70.25    5.47
   0   6  -5   57.17    4.63
   0   6   6   62.62    4.44
   0   6   6   57.39    5.65
   0   6  -6   58.26    4.70
   0   6  -6   68.96    7.19
   0   6  -6   76.65    5.02
   0   6  -6   54.85    4.83
   0   6   6   59.06    5.33
   0   6  -6   67.21    4.74
   0   6  -7  367.66   18.56
   0   6   7  364.46   19.28
   0   6  -7  416.73   19.14
   0   6  -7  343.68   18.42
   0   6  -7  379.47   21.88
   0   6   7  341.36   19.51
   0   6  -7  344.35   18.51
   0   6   8    7.92    3.36
   0   6  -8   11.51    2.74
   0   6  -8   11.09    4.08
   0   6  -8    9.68    2.34
   0   6  -8    9.37    1.79
   0   6  -8   10.97    2.67
   0   6   8    7.33    2.93
   0   6  -9  133.61   11.38
   0   6  -9  137.06    8.83
   0   6   9  164.57    9.42
   0   6  -9  163.54    9.18
   0   6  -9  139.68   11.64
   0   6  -9  166.59    9.56
   0   6 -10   12.37    2.67
   0   6  10   13.40    2.31
   0   6 -10   12.56    2.68
   0   6 -10    6.30    1.97
   0   6 -11    1.18    1.98
   0   6 -11    0.20    1.26
   0   6 -12    6.59    1.50
   0   6 -12    7.90    1.59
   0   6 -12    8.28    1.69
   0   6 -13    8.48    1.00
   0   7   0    3.03    2.10
   0   7   0   -0.68    1.38
   0   7   1  224.79   11.94
   0   7  -1  243.49   11.96
   0   7  -1  244.08   13.39
   0   7   1  208.64   12.03
   0   7  -2  221.89   13.38
   0   7  -3   38.31    4.95
   0   7  -4   94.62    5.92
   0   7  -4   88.34    5.34
   0   7  -4   90.72    5.65
   0   7   4   85.96    5.77
   0   7  -4   89.73    7.87
   0   7   4   67.17    6.50
   0   7  -5  296.02   14.84
   0   7  -5  291.96   14.94
   0   7   5  281.00   14.66
   0   7  -5  270.26   14.40
   0   7   5  276.96   15.47
   0   7  -5  273.73   14.66
   0   7  -6  310.06   16.46
   0   7   6  300.95   16.26
   0   7  -6  344.74   16.78
   0   7  -6  308.30   16.27
   0   7   6  307.22   17.27
   0   7  -7  165.85    9.22
   0   7  -7  143.68    8.80
   0   7   7  147.98   10.02
   0   7  -7  147.83   11.86
   0   7   7  130.85    9.37
   0   7  -7  148.96    8.73
   0   7  -8  192.03   11.55
   0   7   8  206.50   12.92
   0   7   8  207.94   12.34
   0   7  -8  223.06   11.79
   0   7  -8  206.16   14.96
   0   7  -8  233.11   12.30
   0   7  -9  351.68   17.11
   0   7  -9  337.81   17.41
   0   7   9  353.14   17.50
   0   7  10  185.22   10.37
   0   7 -10  167.16   10.55
   0   7 -10  198.98   10.29
   0   7 -10  205.70   10.54
   0   7 -11    4.15    1.71
   0   7 -11    3.08    1.78
   0   7 -11    4.02    1.46
   0   7  12   26.88    2.23
   0   7 -12   25.59    2.15
   0   7 -12   19.62    1.76
   0   7 -12   25.51    1.98
   0   8   0   47.64    4.55
   0   8   0   54.59    4.00
   0   8   0   49.41    3.96
   0   8   1   16.58    2.36
   0   8   1   18.98    2.50
   0   8  -1   15.23    3.18
   0   8  -1   18.66    2.42
   0   8  -1   20.31    2.69
   0   8   2  367.34   17.85
   0   8  -2  382.93   20.14
   0   8   2  325.85   18.29
   0   8  -3  381.90   18.37
   0   8   3  347.81   18.04
   0   8   3  353.31   19.01
   0   8   3  364.78   18.69
   0   8  -3  368.22   18.27
   0   8  -3  365.09   20.78
   0   8  -4  583.34   29.94
   0   8   4  650.15   30.77
   0   8  -4  661.57   30.56
   0   8   4  597.29   31.19
   0   8  -4  685.15   33.82
   0   8  -5   25.31    5.12
   0   8  -5   31.41    3.34
   0   8  -5   31.88    3.13
   0   8   5   30.92    3.50
   0   8  -5   31.16    3.06
   0   8   5   31.44    4.46
   0   8   5   33.26    4.47
   0   8   6  146.68    9.60
   0   8  -6  151.34    8.79
   0   8   6  135.77    8.48
   0   8   6  123.84    9.56
   0   8  -6  150.03    8.40
   0   8  -7   49.23    4.47
   0   8  -7   52.49    4.29
   0   8  -7   55.59    7.08
   0   8   7   47.95    5.27
   0   8   8   56.34    5.47
   0   8  -8   34.03    3.63
   0   8   8   50.83    4.82
   0   8  -8   44.91    4.24
   0   8  -8   49.07    4.03
   0   8  -8   38.47    3.49
   0   8  -9   31.72    3.53
   0   8   9   38.10    3.87
   0   8  -9   37.41    3.49
   0   8  -9   30.14    2.93
   0   8 -10   18.09    2.15
   0   8 -10   23.49    2.61
   0   8  10   23.87    2.65
   0   8 -10   19.72    2.61
   0   8 -10   25.76    2.60
   0   8 -11   26.73    2.20
   0   8 -11   32.42    2.51
   0   8 -11   34.25    2.74
   0   8 -12   18.94    1.45
   0   9   0    1.56    1.95
   0   9   0    0.15    1.89
   0   9   0    1.36    1.66
   0   9  -1  103.91    7.83
   0   9   1   90.64    6.73
   0   9   1  106.24    6.60
   0   9   1  103.28    6.53
   0   9  -1  103.95    6.71
   0   9  -2  282.94   14.59
   0   9  -2  256.42   13.92
   0   9  -2  274.32   16.23
   0   9   2  261.60   14.31
   0   9   2  280.63   14.83
   0   9   2  271.43   14.10
   0   9   3  301.67   16.30
   0   9  -3  285.87   15.25
   0   9   3  326.50   16.09
   0   9   3  272.37   15.59
   0   9  -3  310.51   18.16
   0   9   3  299.13   15.22
   0   9  -4  114.97    7.27
   0   9  -4  102.36    6.57
   0   9   4  101.19    7.05
   0   9   4  100.35    7.63
   0   9  -4   98.97    8.98
   0   9  -5   23.79    2.98
   0   9  -5   25.44    2.87
   0   9  -5   28.04    3.12
   0   9  -5   24.75    2.77
   0   9  -5   35.76    5.58
   0   9   5   22.09    4.28
   0   9  -5   33.64    3.78
   0   9   5   25.97    3.50
   0   9  -6    9.71    2.22
   0   9  -6   12.46    2.46
   0   9   6    7.48    2.37
   0   9  -6    8.52    2.20
   0   9   6   10.87    3.68
   0   9   6    9.27    3.42
   0   9  -6   11.57    2.67
   0   9  -6    9.37    3.76
   0   9   7  146.94    9.75
   0   9  -7  137.68    8.39
   0   9  -7  152.53    8.77
   0   9  -7  133.96    8.23
   0   9  -7  143.22    8.59
   0   9   7  159.70    9.71
   0   9   8  105.85    7.06
   0   9  -8   99.62    6.47
   0   9  -8   98.81    6.19
   0   9  -8   90.70    6.15
   0   9  -9   87.58    5.70
   0   9  -9   99.36    5.82
   0   9   9  101.12    6.31
   0   9  -9   91.79    5.97
   0   9 -10    5.48    1.30
   0   9 -10    6.46    1.52
   0   9  10    3.00    1.48
   0   9 -10    4.07    1.48
   0   9  10    5.82    1.57
   0   9 -11    1.12    0.87
   0   9  11    0.78    0.84
   0  10   0   43.84    4.27
   0  10   1  353.21   18.58
   0  10   1  370.43   18.73
   0  10   1  348.33   18.76
   0  10  -1  378.36   18.93
   0  10   2  263.35   13.79
   0  10  -2  263.89   14.26
   0  10  -2  230.29   15.46
   0  10   2  262.74   14.45
   0  10   2  252.14   13.96
   0  10   2  277.47   14.55
   0  10  -3   35.87    3.43
   0  10  -3   42.01    4.28
   0  10   3   39.60    4.63
   0  10   3   43.03    4.81
   0  10   3   43.48    3.89
   0  10   3   44.23    4.45
   0  10  -4   35.73    3.45
   0  10   4   33.76    3.75
   0  10   4   44.45    4.39
   0  10   4   43.84    4.93
   0  10  -4   40.91    5.68
   0  10   4   37.27    4.82
   0  10   5   13.02    3.63
   0  10  -5   16.16    4.03
   0  10   5   15.77    2.72
   0  10  -5   14.97    2.34
   0  10   5   19.26    3.82
   0  10  -5   16.49    3.06
   0  10  -5   14.53    2.30
   0  10   5   12.96    2.92
   0  10  -6    2.05    2.25
   0  10   6    5.33    3.11
   0  10   6    2.38    2.18
   0  10  -6    2.48    1.60
   0  10  -6    2.90    1.78
   0  10   6    3.54    1.95
   0  10  -7   45.70    3.40
   0  10  -7   45.58    3.88
   0  10  -7   38.11    3.44
   0  10   7   35.40    3.51
   0  10   7   35.19    4.48
   0  10   7   47.77    4.57
   0  10  -8  101.11    5.63
   0  10   8   97.76    6.44
   0  10  -8  109.90    6.11
   0  10  -9   16.36    1.88
   0  10   9   13.59    2.17
   0  10  -9   12.33    1.58
   0  10 -10   26.00    2.00
   0  10 -10   31.41    2.22
   0  11   0    2.37    2.18
   0  11   1    4.13    2.32
   0  11  -1    4.09    2.45
   0  11   1    6.20    2.26
   0  11   1    4.25    2.70
   0  11   2   35.83    4.00
   0  11   2   35.68    3.58
   0  11   2   33.23    3.45
   0  11  -2   37.49    3.98
   0  11   2   39.64    4.41
   0  11   2   37.14    4.10
   0  11   3    6.15    2.76
   0  11   3    8.06    2.94
   0  11   3    8.59    2.79
   0  11  -3    9.57    2.80
   0  11   3    5.16    2.08
   0  11   4   13.14    3.24
   0  11   4   12.27    2.36
   0  11   4   13.85    2.97
   0  11  -4   15.02    2.57
   0  11   4   13.22    3.32
   0  11   5    5.31    2.81
   0  11   5    9.14    2.94
   0  11   5    6.32    1.89
   0  11   5    5.83    2.45
   0  11  -5   10.07    2.58
   0  11   6   68.54    5.59
   0  11  -6   72.08    4.92
   0  11  -6   70.40    5.16
   0  11  -7  157.27    8.63
   0  11   7  153.52    9.11
   0  11  -7  155.77    8.59
   0  11  -8    5.94    1.69
   0  11   8    2.28    1.73
   0  11  -8    4.97    1.11
   0  11   9   53.68    3.47
   0  11  -9   52.32    3.28
   0  12   0   37.58    3.70
   0  12   1   44.96    3.98
   0  12   1   51.86    4.75
   0  12  -1   53.13    4.79
   0  12  -1   53.15    4.44
   0  12   2   12.00    2.93
   0  12  -2   14.06    2.77
   0  12  -3    1.44    2.01
   0  12   3    3.20    2.01
   0  12   3    1.52    2.40
   0  12  -3   -0.16    2.19
   0  12  -4   82.39    5.13
   0  12   4   84.74    5.87
   0  12   4   86.57    5.90
   0  12  -5   10.33    2.38
   0  12  -5    7.02    1.72
   0  12   5    5.78    2.09
   0  12   5    6.04    2.20
   0  12  -6   23.38    2.34
   0  12  -6   20.08    2.53
   0  12   6   19.20    2.65
   0  12  -7   45.79    3.13
   0  12  -8   79.60    4.29
   0  12   8   75.24    4.49
   0  13   0   -0.97    1.64
   0  13  -1   31.52    3.26
   0  13  -1   42.05    3.66
   0  13  -1   38.16    3.65
   0  13   1   32.35    2.85
   0  13   2    7.27    2.45
   0  13  -2   15.95    2.52
   0  13  -2   14.15    2.39
   0  13  -2    8.53    2.17
   0  13  -3   19.42    2.34
   0  13  -3   14.55    2.35
   0  13   3   17.80    2.67
   0  13  -3   17.85    2.49
   0  13   4    9.46    1.84
   0  13   4    9.21    1.99
   0  13  -5  100.47    5.05
   0  13   5   86.63    5.11
   0  13   6   65.03    4.04
   0  13  -6   62.71    3.65
   0  13  -6   75.52    4.06
   0  13   7   -0.77    0.77
   0  14   0   62.71    3.69
   0  14   0   54.26    3.57
   0  14  -1   32.33    2.69
   0  14  -1   25.97    2.32
   0  14  -1   26.41    2.66
   0  14   1   29.83    2.74
   0  14   2   47.03    3.40
   0  14   2   44.81    3.45
   0  14  -2   45.86    3.19
   0  14   3   30.25    2.43
   0  14   3   28.18    2.54
   0  14   4    9.27    1.18
   0  14  -5   73.50    4.09
   0  15   0   -0.54    0.85
   0  15  -1   16.81    1.37
   0  15   1   17.00    1.45
   1 -15   0   14.24    1.30
  -1 -14   5   11.62    1.30
   1 -14  -4   10.59    1.26
   1 -14  -4   14.81    1.56
   1 -14  -3   17.50    1.76
   1 -14  -3   17.60    1.88
   1 -14  -2  100.38    5.97
   1 -14  -2   95.66    5.81
  -1 -14   1   75.82    4.31
   1 -14  -1   66.01    4.36
   1 -14  -1   69.06    4.27
   1 -14   0  155.51    8.33
   1 -14   0  149.24    8.16
  -1 -14   0  161.33    8.05
   1 -14   1   70.35    4.50
   1 -14   1   84.43    4.77
   1 -14   2   78.64    4.54
   1 -14   2   76.17    4.64
   1 -14   3   55.16    3.40
   1 -14   4   10.67    1.30
   1 -14   4   10.51    1.23
   1 -13  -7    7.68    1.07
   1 -13  -6    0.25    0.96
   1 -13  -5    7.04    1.31
  -1 -13   5    7.47    1.21
   1 -13  -4   53.48    3.75
   1 -13  -4   52.91    3.61
  -1 -13   4   51.67    3.40
  -1 -13   3   10.78    1.61
   1 -13  -3   10.25    1.92
   1 -13  -3    9.71    1.92
  -1 -13   2   31.94    2.73
   1 -13  -2   33.56    3.13
   1 -13  -2   36.38    3.27
  -1 -13   2   42.44    3.39
   1 -13  -1   94.76    5.75
  -1 -13   1  107.50    5.88
  -1 -13   1   88.71    5.27
   1 -13  -1   96.04    5.91
   1 -13   0  116.59    6.97
   1 -13   0  133.22    7.53
  -1 -13   0  145.23    7.54
   1 -13   0  131.93    7.69
   1 -13   1  105.83    6.15
   1 -13   1   92.09    5.64
  -1 -13  -1  101.66    5.93
   1 -13   1  104.88    6.35
   1 -13   2   13.84    2.14
   1 -13   2   11.02    1.72
   1 -13   3   28.89    2.48
   1 -13   3   31.82    2.79
   1 -13   4    1.62    1.36
   1 -13   4    3.50    1.46
   1 -13   4    1.09    1.11
   1 -13   5   50.11    3.21
   1 -13   5   55.86    3.55
   1 -13   5   56.93    3.54
   1 -13   6   12.27    1.36
   1 -12  -8   13.10    1.41
   1 -12  -7   49.88    3.19
  -1 -12   7   41.48    2.98
   1 -12  -6   23.15    2.52
  -1 -12   6   21.14    2.23
   1 -12  -5   37.91    3.38
   1 -12  -5   43.14    3.39
   1 -12  -4   81.02    5.40
   1 -12  -4   72.65    5.25
  -1 -12   4   85.53    5.22
   1 -12  -3  122.68    7.67
   1 -12  -3  124.89    7.59
  -1 -12   3  130.29    7.34
  -1 -12   2   70.91    4.62
   1 -12  -2   56.66    4.31
   1 -12  -2   61.53    4.96
   1 -12  -2   70.60    4.93
   1 -12  -1   12.21    2.42
  -1 -12   1    9.42    1.91
   1 -12  -1    9.31    2.40
   1 -12  -1    6.32    1.86
   1 -12   0   20.36    2.90
   1 -12   0   27.06    3.29
   1 -12   0   21.07    2.55
  -1 -12   0   25.42    2.92
  -1 -12   0   17.12    2.43
  -1 -12  -1   11.11    2.06
   1 -12   1   16.10    2.77
   1 -12   1   13.38    2.18
   1 -12   1   16.68    2.63
  -1 -12  -1   18.79    2.50
   1 -12   2   15.41    2.50
   1 -12   2   14.17    2.15
  -1 -12  -2   11.90    1.99
  -1 -12  -2   11.43    2.10
   1 -12   3   77.87    5.26
   1 -12   3   72.94    4.91
   1 -12   4    2.79    1.89
   1 -12   4    1.81    1.51
   1 -12   5   74.95    4.73
   1 -12   5   73.96    4.94
   1 -12   6   96.55    5.67
   1 -12   6   94.49    5.47
   1 -12   7   35.84    2.54
   1 -12   7   38.60    2.76
   1 -12   8   12.16    1.18
  -1 -11   9   17.37    1.59
  -1 -11   8   99.41    5.78
   1 -11  -8  102.43    5.75
   1 -11  -7   24.79    2.76
  -1 -11   7   26.31    2.66
  -1 -11   6    7.45    1.97
   1 -11  -6    6.43    1.64
   1 -11  -5   23.92    2.99
   1 -11  -5   23.07    2.83
  -1 -11   5   23.37    2.80
   1 -11  -4    9.61    2.44
  -1 -11   4   11.83    2.24
   1 -11  -4   10.07    2.52
   1 -11  -3    0.18    2.06
   1 -11  -3    0.16    1.95
  -1 -11   3   -0.15    1.74
   1 -11  -3   -0.13    1.60
  -1 -11   2    0.14    1.64
   1 -11  -2    1.71    3.32
   1 -11  -2   -0.27    1.64
   1 -11  -2    3.26    2.19
   1 -11  -2    0.49    1.93
   1 -11  -1   40.63    3.99
   1 -11  -1   34.83    3.43
   1 -11  -1   35.73    4.00
   1 -11  -1   36.96    5.81
  -1 -11   1   48.35    3.75
  -1 -11   0    0.82    1.65
   1 -11   0    1.41    1.78
   1 -11   0   -3.27    3.59
   1 -11   0    0.16    2.20
   1 -11   1  110.13    6.80
   1 -11   1  119.14    7.23
  -1 -11  -1  120.19    7.14
  -1 -11  -1  100.60    6.67
   1 -11   1   98.29    8.97
   1 -11   2   75.33    5.49
   1 -11   2   77.37    5.20
  -1 -11  -2   73.03    5.23
  -1 -11  -2   67.64    4.93
   1 -11   3   51.94    4.13
  -1 -11  -3   43.31    3.81
   1 -11   3   55.86    4.45
   1 -11   4   57.78    4.65
   1 -11   4   55.70    4.35
   1 -11   5    2.75    2.03
   1 -11   5    1.23    1.74
   1 -11   6   15.00    2.47
   1 -11   6   15.04    2.31
   1 -11   7   10.75    1.84
   1 -11   7   14.31    2.19
   1 -11   7   10.13    1.44
   1 -11   8   26.77    2.44
   1 -11   8   30.35    2.40
   1 -11   9    0.15    0.74
   1 -11   9   -0.04    0.63
  -1 -10  10   26.65    1.95
  -1 -10  10   30.89    2.24
  -1 -10   9    0.93    1.44
   1 -10  -9   -0.16    1.11
   1 -10  -9    0.77    1.22
   1 -10  -8   25.51    2.78
  -1 -10   8   25.76    2.86
   1 -10  -7    1.07    2.00
  -1 -10   7    2.27    1.85
  -1 -10   6   31.71    3.32
   1 -10  -6   24.84    2.89
   1 -10  -5   26.42    4.65
  -1 -10   5   31.42    3.36
   1 -10  -5   26.68    4.96
   1 -10  -5   28.40    3.20
   1 -10  -5   24.33    3.26
   1 -10  -4   46.18    5.95
   1 -10  -4   58.38    4.76
   1 -10  -4   64.25    4.93
  -1 -10   4   62.95    4.66
   1 -10  -4   55.92    4.38
   1 -10  -3   43.84    5.58
   1 -10  -3   48.17    3.95
  -1 -10   3   52.18    4.11
   1 -10  -3   49.42    4.33
   1 -10  -3   44.28    4.31
   1 -10  -2   97.52    6.67
   1 -10  -2  106.20    6.97
   1 -10  -2   97.72    6.39
  -1 -10   2  102.85    6.46
   1 -10  -1   43.39    4.01
   1 -10  -1   54.29    4.50
  -1 -10   1   53.08    4.14
   1 -10  -1   56.25    7.01
   1 -10   0  150.39    8.69
  -1 -10   0  152.41    8.64
   1 -10   0  140.79    8.90
   1 -10   1   63.06    7.00
   1 -10   1   65.27    4.73
  -1 -10  -1   64.22    4.59
   1 -10   1   55.70    4.85
  -1 -10  -2  166.62    9.65
   1 -10   2  167.70   11.90
   1 -10   2  176.35    9.72
   1 -10   2  174.54    9.95
  -1 -10  -2  165.60    9.46
   1 -10   3  154.73    8.87
   1 -10   3  146.29   10.51
  -1 -10  -3  139.62    8.48
   1 -10   3  161.65    9.17
  -1 -10  -3  151.67    8.68
   1 -10   4   21.13    2.50
   1 -10   4   23.89    3.15
   1 -10   4   30.37    3.47
   1 -10   5   37.54    3.71
   1 -10   5   29.16    2.95
   1 -10   6  133.66    7.84
   1 -10   6  116.06    7.14
   1 -10   7   66.30    4.63
   1 -10   7   77.44    5.22
   1 -10   8   38.75    3.14
   1 -10   8   47.52    3.64
   1 -10   9  255.37   12.67
   1 -10   9  239.43   12.35
   1 -10   9  265.21   12.65
   1 -10  10   49.93    2.85
   1 -10  10   48.51    2.89
  -1  -9  11   14.08    1.29
  -1  -9  11   18.24    1.67
   1  -9 -10    9.01    1.41
  -1  -9  10    9.53    1.87
  -1  -9  10    9.32    1.51
  -1  -9   9   50.97    4.08
  -1  -9   9   49.89    3.72
   1  -9  -9   52.93    3.88
  -1  -9   8   12.62    2.10
  -1  -9   8   19.68    2.87
   1  -9  -8   14.13    2.51
  -1  -9   7   39.56    3.97
   1  -9  -7   38.99    3.93
   1  -9  -6    5.41    3.46
   1  -9  -6   10.72    3.49
   1  -9  -6    8.46    2.09
  -1  -9   6   12.97    2.63
  -1  -9   5  113.76    6.97
   1  -9  -5  104.54    6.92
   1  -9  -5  109.35    6.91
   1  -9  -5   86.20    8.84
   1  -9  -5  101.69    6.89
   1  -9  -4  127.70   10.24
   1  -9  -4  137.28    8.18
   1  -9  -4  133.09    8.18
   1  -9  -4  118.83    7.74
  -1  -9   4  142.91    8.10
  -1  -9   3   15.35    2.43
   1  -9  -3   14.25    3.64
   1  -9  -3   11.03    2.55
   1  -9  -3   16.90    2.78
   1  -9  -3   11.42    2.26
   1  -9  -2    2.73    1.80
  -1  -9   2    1.82    1.69
   1  -9  -2    0.33    2.21
   1  -9  -2    0.17    1.85
   1  -9  -2    1.20    1.64
   1  -9  -1   52.21    4.31
  -1  -9   1   55.04    4.21
   1  -9  -1   58.41    4.21
   1  -9   0  108.35    6.45
  -1  -9   0  104.35    6.34
   1  -9   0   96.93    6.51
  -1  -9  -1  126.97    7.53
   1  -9   1  134.57    7.93
   1  -9   1  137.05   10.06
   1  -9   1  129.10    7.69
   1  -9   2  621.91   31.38
   1  -9   2  649.61   31.66
  -1  -9  -2  666.81   31.48
   1  -9   2  693.87   33.94
  -1  -9  -2  630.25   31.19
   1  -9   3  252.30   13.26
  -1  -9  -3  243.99   12.79
  -1  -9  -3  235.14   12.65
   1  -9   3  234.18   12.60
   1  -9   3  247.92   14.78
   1  -9   4   11.50    2.56
   1  -9   4   13.98    2.18
   1  -9   5   74.19    5.27
   1  -9   5   72.22    5.18
   1  -9   5   80.25    5.77
   1  -9   6  194.30   10.83
   1  -9   6  183.13   10.28
   1  -9   6  177.28   10.26
   1  -9   7  429.49   22.62
   1  -9   7  496.47   23.32
   1  -9   7  456.86   22.83
   1  -9   8  157.78    8.75
   1  -9   8  144.39    8.50
   1  -9   8  162.27    9.09
   1  -9   9   50.85    3.91
   1  -9   9   50.93    3.71
   1  -9  10   88.31    4.99
  -1  -8  12   10.61    1.09
  -1  -8  12   10.53    1.19
  -1  -8  11   15.63    1.89
  -1  -8  11   14.22    2.01
  -1  -8  10   50.31    3.82
   1  -8  -9  130.86    8.08
  -1  -8   9  146.32    8.25
  -1  -8   8   11.32    2.30
   1  -8  -8   12.37    2.55
  -1  -8   7   43.67    3.87
   1  -8  -7   46.59    6.26
   1  -8  -6   14.32    2.35
   1  -8  -6   12.17    3.76
  -1  -8   6   13.03    2.19
   1  -8  -5   98.93    8.81
   1  -8  -5   93.31    6.33
   1  -8  -5   93.59    6.28
  -1  -8   4  140.98    8.04
   1  -8  -4  131.95    8.04
   1  -8  -4  152.34   10.51
   1  -8  -4  126.24    7.69
   1  -8  -4  131.66    7.95
  -1  -8   3  541.50   24.66
   1  -8  -3  486.23   24.71
   1  -8  -3  545.17   27.16
   1  -8  -3  459.55   24.28
   1  -8  -3  497.42   24.59
   1  -8  -2   14.49    2.25
  -1  -8   2   11.41    1.96
   1  -8  -2   14.86    2.12
   1  -8  -2   15.77    3.35
   1  -8  -1   74.33    6.06
   1  -8  -1   62.49    4.45
  -1  -8   1   67.85    4.51
   1  -8  -1   62.97    4.59
   1  -8   0  310.14   16.08
   1  -8   0  328.53   16.30
  -1  -8  -1  365.62   17.91
   1  -8   1  361.58   18.21
   1  -8   1  351.74   18.03
   1  -8   2  108.10    6.57
  -1  -8  -2  101.05    6.15
   1  -8   2  100.71    8.04
   1  -8   3  135.16    9.40
   1  -8   3  133.41    7.68
  -1  -8  -3  127.50    9.34
  -1  -8  -3  129.67    7.62
   1  -8   3  140.39    7.86
   1  -8   3  137.33    8.09
   1  -8   4    3.60    1.63
   1  -8   4    2.51    1.59
   1  -8   4    1.17    1.95
   1  -8   4    4.47    2.50
  -1  -8  -4    4.20    2.66
   1  -8   5  168.42    9.51
   1  -8   5  173.55    9.53
   1  -8   6   48.55    4.10
   1  -8   6   42.98    3.94
  -1  -8  -6   41.14    5.76
  -1  -8  -7   35.17    5.51
   1  -8   7   47.36    4.14
   1  -8   7   45.95    4.09
   1  -8   8   44.37    3.91
   1  -8   8   45.53    4.03
   1  -8   9   69.57    4.79
   1  -8   9   72.35    5.02
   1  -8  10   81.88    4.95
   1  -8  10   85.06    5.18
   1  -8  11   20.66    1.85
  -1  -7  12   51.48    3.41
  -1  -7  11    3.34    1.66
  -1  -7  10    8.72    2.25
   1  -7  -9   33.62    3.35
  -1  -7   9   24.20    3.20
   1  -7  -8  190.93   10.70
  -1  -7   8  195.76   10.74
   1  -7  -7   46.70    6.47
   1  -7  -6  205.79   11.31
   1  -7  -6  227.24   14.63
   1  -7  -5  342.79   17.40
   1  -7  -5  352.50   20.19
   1  -7  -5  336.73   17.43
   1  -7  -4  318.53   16.04
   1  -7  -4  362.66   18.92
   1  -7  -4  302.30   15.82
   1  -7  -4  311.45   16.13
   1  -7  -3  114.36    7.01
   1  -7  -3  150.52    9.43
   1  -7  -2   10.15    2.87
   1  -7  -1   86.90    6.60
   1  -7   0  607.70   30.62
  -1  -7  -1  172.02    9.96
  -1  -7  -2  374.85   19.97
   1  -7   2  380.79   20.42
  -1  -7  -3   39.70    4.71
   1  -7   3   42.59    4.63
   1  -7   4   82.87    5.29
  -1  -7  -4   78.30    7.01
   1  -7   4   76.08    6.15
   1  -7   4   84.14    5.33
  -1  -7  -4   70.13    4.87
   1  -7   5   63.00    4.53
   1  -7   5   54.31    4.36
  -1  -7  -5   46.89    5.98
   1  -7   6   99.30    6.56
   1  -7   6  100.92    6.56
  -1  -7  -6   91.99    8.64
   1  -7   7  727.05   35.28
   1  -7   7  770.10   35.40
   1  -7   8  284.61   14.87
   1  -7   8  264.22   14.71
   1  -7   9    8.76    2.20
   1  -7   9    7.59    2.26
   1  -7  10   29.93    2.99
   1  -7  10   35.04    3.28
   1  -7  11   58.46    3.84
   1  -7  11   56.62    3.71
   1  -7  12   14.72    1.25
   1  -7  12   11.09    1.16
  -1  -6  13   99.00    5.29
  -1  -6  12    5.10    1.68
  -1  -6  11   33.12    3.22
  -1  -6  11   29.30    2.76
  -1  -6  10   27.68    2.94
   1  -6  -9   57.80    4.52
  -1  -6   9   50.96    4.23
   1  -6  -8   50.34    6.54
   1  -6  -8   49.99    4.34
   1  -6  -7    6.19    3.30
   1  -6  -7    3.81    2.01
   1  -6  -6    0.74    1.33
   1  -6  -6    1.98    2.97
   1  -6  -5  132.07    7.69
   1  -6  -5  155.40   10.35
   1  -6  -5  134.31    7.74
   1  -6  -4  366.93   20.46
   1  -6  -3   42.22    4.78
   1  -6  -2  218.23   12.71
   1  -6  -1   40.09    4.14
  -1  -6   0  274.43   14.22
   1  -6   0  288.11   15.25
  -1  -6  -1  429.61   21.63
  -1  -6  -2  358.64   19.05
   1  -6   2  369.18   19.35
   1  -6   3  260.15   14.34
  -1  -6  -3  255.65   14.76
   1  -6   4  242.81   13.23
  -1  -6  -4  232.12   14.35
  -1  -6  -5  452.19   25.72
   1  -6   5  465.65   23.49
   1  -6   5  490.96   23.57
  -1  -6  -6  157.07   11.61
   1  -6   6  159.97    9.20
   1  -6   6  154.35    9.14
  -1  -6  -7   94.32    9.27
   1  -6   7  108.43    7.05
   1  -6   7  108.83    7.02
   1  -6   8   47.35    4.43
   1  -6   8   55.95    4.56
  -1  -6  -8   42.02    6.47
   1  -6   9  148.71    9.08
   1  -6   9  150.09    9.04
   1  -6  10   32.39    3.45
   1  -6  10   31.59    3.30
   1  -6  11    9.92    1.86
   1  -6  11   10.84    2.01
   1  -6  12   24.31    2.06
   1  -6  12   24.13    1.95
  -1  -5  13  117.67    6.43
  -1  -5  12   11.05    1.73
  -1  -5  12   10.83    2.08
  -1  -5  11   40.40    3.59
   1  -5 -10   19.78    2.49
  -1  -5  10   20.05    2.79
   1  -5 -10   14.41    2.39
   1  -5  -9  231.86   13.34
  -1  -5   9  277.11   13.98
   1  -5  -9  270.43   13.88
   1  -5  -8  284.18   14.68
  -1  -5   8  299.77   15.13
   1  -5  -8  291.41   15.06
   1  -5  -8  256.87   16.12
   1  -5  -7   19.10    2.38
   1  -5  -7   25.83    2.98
   1  -5  -7   26.44    3.00
   1  -5  -7   20.45    4.51
   1  -5  -7   20.74    3.37
   1  -5  -6  131.77    8.45
   1  -5  -6  143.14   10.21
   1  -5  -5   84.65    6.92
   1  -5  -5   67.69    5.04
   1  -5  -4  499.98   24.32
   1  -5  -4  435.88   22.16
   1  -5  -3  169.98    9.07
   1  -5  -3  198.07   11.10
   1  -5  -2    7.64    2.75
   1  -5  -1  256.73   13.96
  -1  -5   0  663.11   31.22
   1  -5   0  641.41   30.67
   1  -5   0  676.06   32.06
  -1  -5  -1  267.10   13.91
   1  -5   2   66.47    5.35
  -1  -5  -2   64.26    5.12
  -1  -5  -3  177.70   11.22
   1  -5   3  194.75   10.72
  -1  -5  -4  311.83   18.20
   1  -5   4  339.00   17.00
   1  -5   5   71.01    4.75
  -1  -5  -5   59.43    6.23
   1  -5   6  232.05   12.78
  -1  -5  -6  226.80   15.05
   1  -5   6  249.43   12.89
   1  -5   7  246.37   13.67
  -1  -5  -7  247.84   16.41
   1  -5   7  262.72   13.85
   1  -5   8  276.08   14.42
   1  -5   8  266.30   14.38
  -1  -5  -9   27.25    5.21
  -1  -5  -9   24.93    2.90
   1  -5   9   22.54    3.23
   1  -5   9   28.42    3.46
  -1  -5 -10    6.67    1.81
   1  -5  10    7.03    2.23
   1  -5  11    5.15    1.88
   1  -5  11    2.21    1.34
   1  -5  12   46.13    3.26
   1  -5  12   45.50    3.19
  -1  -4  13    0.70    1.04
  -1  -4  12    8.27    1.92
   1  -4 -12    8.62    1.67
  -1  -4  12    9.73    2.19
  -1  -4  11   43.75    3.85
   1  -4 -11   37.77    3.60
  -1  -4  10   22.36    3.07
   1  -4 -10   19.77    2.84
   1  -4 -10   20.51    4.66
   1  -4 -10   16.04    3.55
   1  -4 -10   23.36    2.71
   1  -4  -9  659.07   31.37
   1  -4  -9  634.43   31.21
  -1  -4   9  652.59   31.52
   1  -4  -9  603.51   33.07
   1  -4  -9  611.89   34.65
   1  -4  -8   47.02    4.12
  -1  -4   8   62.06    4.52
   1  -4  -8   57.76    4.38
   1  -4  -8   49.17    5.47
   1  -4  -7  237.74   12.66
   1  -4  -7  252.18   12.68
   1  -4  -7  237.97   13.88
   1  -4  -7  229.54   12.36
   1  -4  -6  581.70   28.68
   1  -4  -6  668.46   31.88
   1  -4  -6  602.10   30.01
   1  -4  -5   79.46    5.43
   1  -4  -5   69.67    4.36
   1  -4  -4  328.23   16.85
   1  -4  -4  346.83   18.27
   1  -4  -3  512.89   23.36
   1  -4  -3  427.34   21.75
   1  -4  -2  185.62    9.56
   1  -4  -2  209.38   11.05
  -1  -4   1  334.56   16.17
   1  -4  -1  357.32   17.51
   1  -4   0 1386.11   64.10
   1  -4   0 1346.93   62.99
  -1  -4   0 1368.68   63.34
  -1  -4  -1  278.02   14.21
   1  -4   2   73.31    5.20
   1  -4   3  945.29   45.00
   1  -4   4  493.89   24.25
  -1  -4  -4  500.77   25.78
  -1  -4  -5  382.00   21.02
   1  -4   6   36.02    3.39
  -1  -4  -6   38.21    4.82
  -1  -4  -7   29.00    4.78
   1  -4   7   29.66    3.26
  -1  -4  -8  347.15   21.52
   1  -4   8  360.46   18.73
  -1  -4  -9   46.71    6.66
   1  -4   9   52.72    4.66
   1  -4  10   36.80    3.89
  -1  -4 -10   32.70    3.53
   1  -4  10   39.98    3.86
  -1  -4 -11   10.92    2.12
   1  -4  11   12.37    2.33
   1  -4  11   11.92    2.37
   1  -4  12   10.55    1.72
   1  -4  12   12.63    1.91
   1  -4  12    9.14    1.57
   1  -4  13    5.03    0.96
  -1  -3  14   14.64    1.36
  -1  -3  13    2.21    1.34
  -1  -3  13    4.09    1.50
  -1  -3  12    1.48    1.75
   1  -3 -12    1.08    1.25
   1  -3 -12    0.56    1.67
   1  -3 -11    8.65    2.29
  -1  -3  11    6.63    2.27
  -1  -3  10   33.30    3.53
   1  -3 -10   22.23    4.70
   1  -3 -10   28.65    2.99
   1  -3 -10   23.68    4.42
   1  -3 -10   28.31    3.03
   1  -3 -10   33.18    3.54
   1  -3  -9  502.74   24.25
   1  -3  -9  453.56   26.03
   1  -3  -9  471.42   27.30
   1  -3  -8  147.25    8.54
   1  -3  -8  154.19   11.27
   1  -3  -8  145.49    8.56
   1  -3  -8  153.26   10.24
   1  -3  -7  141.54    8.36
   1  -3  -7  165.37   10.94
   1  -3  -7  163.99   10.01
   1  -3  -6  392.45   18.91
   1  -3  -6  356.65   18.91
   1  -3  -5  183.82    9.94
   1  -3  -5  163.97    8.73
   1  -3  -4  184.40   10.53
   1  -3  -4  166.05    9.46
   1  -3  -3   60.83    4.78
   1  -3  -3   52.63    3.72
   1  -3  -2 1001.88   48.37
   1  -3  -2 1120.43   49.40
   1  -3  -1 4232.55  186.35
   1  -3  -1 3963.89  185.48
   1  -3  -1 4013.32  185.58
   1  -3   0 4061.66  185.69
  -1  -3   0 4004.46  185.03
   1  -3   0 4018.23  185.06
   1  -3   1 1495.06   69.91
   1  -3   2  402.48   19.70
  -1  -3  -2  397.89   19.93
  -1  -3  -3  317.97   16.49
   1  -3   3  312.26   15.67
  -1  -3  -4  560.85   28.30
  -1  -3  -5   14.31    3.19
  -1  -3  -6  413.60   22.71
   1  -3   7  263.79   14.02
  -1  -3  -7  257.99   16.24
   1  -3   8   63.53    5.03
  -1  -3  -8   61.65    6.97
   1  -3   9  148.32    9.06
   1  -3   9  153.15    9.26
  -1  -3  -9  140.23   11.64
   1  -3  10   47.44    4.29
   1  -3  10   54.27    4.73
   1  -3  11    1.34    1.75
  -1  -3 -11    1.52    1.88
   1  -3  11   -0.17    1.97
   1  -3  12   17.93    2.40
   1  -3  12   16.73    2.08
  -1  -3 -12   20.25    2.37
  -1  -3 -12   13.96    2.13
   1  -3  13   12.44    1.49
   1  -3  13   11.24    1.32
  -1  -2  14   32.72    2.27
  -1  -2  13   31.72    2.92
  -1  -2  13   37.28    3.05
  -1  -2  12    2.89    1.85
   1  -2 -12    2.02    1.85
   1  -2 -11  131.78    8.19
   1  -2 -11  153.08    8.84
   1  -2 -10  109.44    7.17
   1  -2 -10  103.47    6.69
   1  -2 -10   96.95    9.33
   1  -2 -10   92.91    9.34
   1  -2 -10  110.77    6.61
   1  -2 -10  106.66    9.04
   1  -2  -9  276.17   17.96
   1  -2  -9  300.23   15.42
   1  -2  -9  295.09   18.21
   1  -2  -9  279.50   14.92
   1  -2  -9  303.01   17.54
   1  -2  -8  233.29   15.30
   1  -2  -8  242.52   13.00
   1  -2  -8  272.58   15.12
   1  -2  -8  243.99   13.07
   1  -2  -8  248.27   15.46
   1  -2  -7  429.93   23.28
   1  -2  -7  413.47   21.02
   1  -2  -7  455.76   22.87
   1  -2  -6  159.41    9.81
   1  -2  -5  353.81   17.15
   1  -2  -4  378.19   18.94
   1  -2  -3   35.73    2.97
   1  -2  -2 1935.31   89.55
   1  -2  -1 9150.51  428.85
   1  -2  -1 9170.42  428.97
   1  -2  -1 9999.00  429.44
   1  -2   0 6272.84  286.97
   1  -2   0 6141.31  286.67
   1  -2   0 6336.55  286.94
  -1  -2  -1  744.24   34.89
   1  -2   1  738.37   35.01
   1  -2   2  233.28   12.07
  -1  -2  -2  252.94   12.42
  -1  -2  -3   42.73    3.67
  -1  -2  -4  541.79   27.13
   1  -2   5  171.58    9.34
  -1  -2  -5  204.15   11.30
  -1  -2  -6  199.01   12.44
  -1  -2  -7  346.42   19.98
   1  -2   8   77.76    5.58
  -1  -2  -8   69.81    7.32
  -1  -2  -9   -0.48    2.91
   1  -2   9   -0.44    2.75
   1  -2   9   -0.79    2.00
   1  -2  10   -1.31    2.55
  -1  -2 -10   -0.49    2.92
   1  -2  10    2.18    2.13
   1  -2  10    1.04    1.94
   1  -2  11   19.86    2.72
  -1  -2 -11   22.98    3.07
   1  -2  11   21.20    3.03
   1  -2  12    9.71    2.08
  -1  -2 -12    8.04    2.00
  -1  -2 -12    9.24    2.01
   1  -2  13   53.42    3.37
   1  -2  13   45.88    3.22
   1  -1 -14   29.45    2.40
  -1  -1  14   35.27    2.43
  -1  -1  13    0.13    1.53
  -1  -1  12   10.41    2.43
   1  -1 -12    8.03    2.30
   1  -1 -12    6.28    1.97
   1  -1 -11   18.08    3.00
   1  -1 -11   18.02    2.73
   1  -1 -10   57.70    7.05
   1  -1 -10   65.74    4.90
   1  -1 -10   65.38    5.23
   1  -1 -10   55.01    6.88
   1  -1 -10   64.36    6.89
   1  -1 -10   58.78    4.55
   1  -1  -9  320.03   18.26
   1  -1  -9  322.20   18.75
   1  -1  -9  301.41   18.61
   1  -1  -9  326.49   16.17
   1  -1  -9  279.33   15.52
   1  -1  -8   93.97    6.30
   1  -1  -8  106.18    6.33
   1  -1  -8  115.01    8.35
   1  -1  -8  119.16    8.82
   1  -1  -8  113.00    6.72
   1  -1  -7  416.87   22.52
   1  -1  -6   65.26    5.57
   1  -1  -5  630.15   31.12
   1  -1  -4 1101.22   45.86
   1  -1  -4  920.48   44.29
   1  -1  -3   52.01    3.76
   1  -1  -3   47.84    3.10
   1  -1  -3   51.52    3.63
   1  -1  -2 2448.26  116.09
   1  -1  -2 2598.23  116.05
   1  -1  -2 2475.32  115.91
   1  -1  -2 2519.81  115.73
   1  -1  -1 1072.85   50.50
   1  -1  -1 1089.14   49.91
   1  -1  -1 1080.47   50.38
   1  -1   0 5566.32  258.56
  -1  -1   0 5646.08  258.10
  -1  -1  -1 1330.96   59.28
   1  -1   1 1226.48   59.24
  -1  -1  -2  330.23   16.33
  -1  -1  -3  424.00   20.71
   1  -1   3  410.71   20.03
   1  -1   4  173.51    9.31
  -1  -1  -4  190.96   10.51
  -1  -1  -5   69.49    4.58
  -1  -1  -5   67.82    5.72
   1  -1   5   63.99    4.24
  -1  -1  -6  223.33   13.49
  -1  -1  -7   16.68    3.84
   1  -1   8  212.96   13.90
  -1  -1  -8  207.81   14.09
  -1  -1  -9  101.03    9.38
   1  -1   9  104.62    9.08
   1  -1  10    6.76    2.04
  -1  -1 -10    8.36    3.75
   1  -1  10    7.69    3.17
  -1  -1 -11   49.11    4.19
  -1  -1 -11   43.44    4.09
  -1  -1 -12   26.93    2.93
  -1  -1 -12   22.68    2.77
  -1  -1 -13   19.09    1.99
   1  -1  13   18.48    1.99
   1   0 -14    4.48    1.19
  -1   0  14    3.72    1.20
  -1   0  13    9.55    2.01
   1   0 -12   17.44    2.77
   1   0 -12   15.51    2.50
   1   0 -11   27.99    3.26
   1   0 -11   26.59    3.47
   1   0 -10  121.68    9.53
   1   0 -10   97.63    6.23
   1   0 -10   97.44    9.11
   1   0 -10  108.04    7.00
   1   0 -10  109.11    9.52
   1   0 -10  122.98    7.50
   1   0  -9  123.51    7.54
   1   0  -9  133.38    7.82
   1   0  -9  123.22    9.77
   1   0  -9  119.79    7.54
   1   0  -9  125.44    7.38
   1   0  -9  109.06    6.89
   1   0  -8   37.44    4.89
   1   0  -8   37.09    3.26
   1   0  -8   44.41    5.10
   1   0  -8   45.24    3.71
   1   0  -8   39.67    3.49
   1   0  -7   43.95    4.76
   1   0  -6    1.93    2.07
   1   0  -5   72.90    5.41
   1   0  -4  642.16   31.04
   1   0  -3  285.93   13.74
   1   0  -3  260.18   13.77
   1   0  -2 3248.89  142.97
   1   0  -2 2970.04  143.08
   1   0  -2 3072.98  142.98
   1   0  -1 1510.72   69.09
   1   0  -1 1590.13   69.29
   1   0  -1 1430.26   69.01
   1   0   0  652.75   30.70
   1   0   1 6714.51  308.49
   1   0   2   25.55    2.49
   1   0   3  602.22   28.68
   1   0   4  433.12   21.11
  -1   0  -5 1022.97   48.95
  -1   0  -6   14.20    3.38
  -1   0  -6   14.89    2.75
  -1   0  -7  231.40   14.82
   1   0   7  246.62   14.73
  -1   0  -8  187.89   13.09
   1   0   8  193.39   12.87
   1   0   9   27.04    4.55
  -1   0  -9   19.73    4.41
   1   0  10   94.78    8.43
  -1   0 -10   97.34    9.05
  -1   0 -10   81.19    5.53
   1   0  10   90.90    6.49
   1   0  10   91.06    5.90
  -1   0 -11    9.98    2.54
  -1   0 -12  141.09    7.85
   1   0  12  122.62    7.72
  -1   0 -13   48.24    3.27
   1   0  13   41.70    3.16
   1   0  13   42.35    3.11
  -1   1  14   37.34    2.63
   1   1 -14   31.51    2.40
  -1   1  13    1.05    1.61
   1   1 -12   10.06    2.29
   1   1 -11   19.90    2.92
   1   1 -11   13.00    2.21
   1   1 -10   58.03    4.80
   1   1 -10   58.22    4.29
   1   1 -10   58.75    6.85
   1   1  -9  290.15   15.07
   1   1  -9  309.26   18.20
   1   1  -9  298.28   15.67
   1   1  -9  295.78   15.58
   1   1  -8  103.75    6.41
   1   1  -8   91.92    5.82
   1   1  -8   93.64    5.93
   1   1  -8  103.59    8.04
   1   1  -8  103.39    6.21
   1   1  -8   99.19    6.25
   1   1  -7  429.76   22.17
  -1   1   7  397.81   20.85
  -1   1   6   61.82    4.44
   1   1  -6   59.98    5.28
   1   1  -5  581.83   29.85
   1   1  -5  636.81   30.02
   1   1  -4 1114.69   52.77
   1   1  -3   54.60    4.12
   1   1  -2 2716.05  125.02
   1   1  -1 1258.72   54.80
   1   1  -1 1094.07   54.87
   1   1   0 5482.67  257.64
   1   1   0 5718.05  257.60
   1   1   1 1248.12   61.01
   1   1   1 1394.10   61.27
   1   1   2  297.19   15.74
   1   1   2  343.87   16.12
   1   1   3  431.02   21.53
   1   1   4  227.35   12.61
   1   1   5   74.95    5.71
  -1   1  -5   61.54    5.31
   1   1   6  234.84   13.46
  -1   1  -6  216.42   12.98
  -1   1  -7   26.10    4.27
   1   1   7   23.99    3.84
  -1   1  -7   17.43    3.35
   1   1   8  203.06   13.69
  -1   1  -8  227.71   14.62
   1   1   9  112.52    9.17
  -1   1  -9   99.47    9.41
  -1   1 -10    8.72    3.45
   1   1  10    8.22    1.90
  -1   1 -10   10.49    2.27
   1   1  11   44.33    4.12
  -1   1 -11   49.29    4.40
   1   1  12   25.02    2.81
   1   1  13   18.74    1.91
   1   2 -14   30.15    2.22
   1   2 -14   30.03    2.21
  -1   2  14   36.80    2.46
   1   2 -13   36.82    3.12
   1   2 -13   36.23    3.06
   1   2 -12    1.39    1.87
   1   2 -12    3.13    1.99
   1   2 -11  148.67    8.99
   1   2 -11  142.15    8.29
   1   2 -11  151.56    8.96
   1   2 -10  107.15    6.69
   1   2 -10   96.41    6.66
   1   2 -10  122.02    7.36
   1   2 -10   99.66    8.79
   1   2 -10  100.96    9.15
   1   2 -10  116.81    7.34
   1   2  -9  298.66   15.52
   1   2  -9  292.11   15.37
   1   2  -9  296.79   17.86
   1   2  -9  294.11   17.40
   1   2  -9  278.70   14.92
   1   2  -8  259.03   13.40
   1   2  -8  228.00   12.95
   1   2  -8  252.26   13.43
   1   2  -8  255.13   15.06
   1   2  -8  249.75   13.59
   1   2  -8  259.09   15.49
  -1   2   8  284.92   13.82
   1   2  -7  469.08   24.00
   1   2  -7  430.58   23.87
   1   2  -7  463.59   22.20
   1   2  -7  430.09   23.56
   1   2  -6  161.69    9.98
  -1   2   6  152.79    8.68
   1   2  -5  440.36   20.95
  -1   2   5  382.22   19.47
  -1   2   4  346.21   17.56
   1   2  -4  411.84   19.04
   1   2  -4  376.90   18.42
   1   2  -3   34.46    2.89
  -1   2   3   30.50    2.01
   1   2  -2 2198.86   99.50
   1   2  -2 2105.98   98.99
   1   2  -1 9418.65  434.90
   1   2  -1 9522.29  434.84
   1   2   0 5944.55  284.61
   1   2   0 6656.25  285.21
   1   2   1  746.46   36.10
   1   2   1  798.15   36.60
   1   2   2  252.61   13.30
   1   2   3   41.00    3.78
   1   2   4  597.10   29.74
   1   2   5  208.01   12.14
  -1   2  -5  201.57   12.30
   1   2   6  202.17   12.62
  -1   2  -6  218.12   12.92
   1   2   7  363.87   20.35
  -1   2  -7  358.99   20.22
  -1   2  -8   64.61    6.66
   1   2   8   72.53    6.98
  -1   2  -9    2.84    3.30
   1   2   9   -1.58    2.41
  -1   2  -9   -0.97    2.17
  -1   2 -10    3.33    2.39
  -1   2 -10    2.42    3.14
  -1   2 -10    1.04    1.87
   1   2  11   17.99    2.80
  -1   2 -11   19.74    3.04
  -1   2 -11   23.14    2.94
  -1   2 -11   17.82    2.47
  -1   2 -12    8.16    2.05
  -1   2 -12    7.47    1.84
   1   2  12    6.17    1.41
   1   2  12    7.11    1.83
  -1   2 -13   53.60    3.44
   1   2  13   48.49    3.31
   1   3 -14   13.32    1.36
   1   3 -13    0.51    1.35
   1   3 -13    3.52    1.57
   1   3 -12    0.46    1.78
   1   3 -12   -0.11    1.58
   1   3 -12    0.14    1.67
   1   3 -12   -0.89    1.77
   1   3 -11    6.51    2.03
   1   3 -11    4.63    2.07
   1   3 -11    7.94    2.45
   1   3 -10   23.34    4.31
   1   3 -10   26.98    3.03
   1   3 -10   26.77    3.32
   1   3 -10   34.72    3.72
   1   3 -10   26.90    2.69
   1   3 -10   31.03    4.94
   1   3 -10   29.72    3.28
   1   3  -9  452.31   23.20
   1   3  -9  450.85   25.64
   1   3  -9  501.30   24.22
   1   3  -9  467.44   26.40
   1   3  -9  451.50   23.71
   1   3  -9  482.39   23.61
   1   3  -9  489.15   23.87
  -1   3   9  520.96   24.46
   1   3  -8  149.18    8.59
   1   3  -8  149.82    8.90
   1   3  -8  151.25    8.52
  -1   3   8  153.60    9.25
   1   3  -8  150.36   10.26
   1   3  -8  140.55   10.47
   1   3  -7  150.53    8.61
   1   3  -7  148.42   10.22
   1   3  -7  160.89    9.16
   1   3  -7  160.98   10.10
   1   3  -7  161.37    8.93
   1   3  -7  158.79   10.59
   1   3  -7  154.11    8.60
   1   3  -6  451.93   23.26
   1   3  -6  433.30   21.16
   1   3  -6  428.70   22.43
  -1   3   5  160.58    9.11
   1   3  -5  183.66    9.00
   1   3  -5  170.02    9.93
   1   3  -5  185.64   10.85
  -1   3   4  160.55    8.72
   1   3  -4  175.94    9.50
   1   3  -3   55.09    3.66
  -1   3   3   49.15    3.08
   1   3  -2 1057.26   49.31
   1   3  -1 4229.37  191.50
   1   3  -1 4227.68  191.92
   1   3  -1 4106.16  190.89
   1   3  -1 4120.80  190.94
   1   3   0 3869.29  183.37
   1   3   0 4304.33  184.51
   1   3   1 1611.47   75.65
   1   3   2  416.68   20.16
   1   3   2  410.05   20.95
   1   3   3  332.62   17.16
   1   3   3  317.56   16.28
   1   3   4  595.84   29.99
  -1   3  -5   11.18    3.33
   1   3   5   10.74    2.67
  -1   3  -6  463.18   24.65
   1   3   6  439.63   24.06
   1   3   7  250.91   15.48
  -1   3  -7  264.81   15.94
  -1   3  -7  253.63   13.61
   1   3   7  254.77   13.45
   1   3   8   67.05    4.76
  -1   3  -8   70.81    5.21
  -1   3  -8   63.36    6.83
   1   3   8   61.89    6.50
  -1   3  -8   51.65    6.75
  -1   3  -9  148.23    9.18
  -1   3  -9  150.76   12.02
  -1   3 -10   55.21    4.49
  -1   3 -10   50.95    4.73
  -1   3 -11    1.01    1.73
  -1   3 -11    3.31    1.93
   1   3  11    1.23    1.74
  -1   3 -11    1.19    2.06
  -1   3 -12   18.44    2.23
   1   3  12   16.78    2.06
  -1   3 -12   21.70    2.56
   1   3  12   17.47    2.19
  -1   3 -13   17.62    1.78
   1   4 -13    2.14    1.40
   1   4 -13    1.26    1.31
   1   4 -13    1.81    1.25
   1   4 -12   11.83    1.99
   1   4 -12    8.44    2.03
   1   4 -12    6.58    2.08
   1   4 -11   36.00    3.61
   1   4 -11   39.80    3.90
   1   4 -11   45.53    3.80
   1   4 -11   43.96    4.17
   1   4 -10   18.67    4.03
   1   4 -10   18.02    3.82
   1   4 -10   21.97    2.88
   1   4 -10   20.95    2.61
   1   4 -10   19.18    2.78
   1   4 -10   18.99    2.93
   1   4 -10   23.66    3.20
   1   4  -9  678.29   32.38
   1   4  -9  612.81   31.88
   1   4  -9  717.01   32.42
   1   4  -9  651.33   35.11
   1   4  -9  643.50   34.22
   1   4  -9  629.27   32.42
  -1   4   9  733.88   33.39
   1   4  -8   57.15    6.09
   1   4  -8   51.32    4.33
  -1   4   8   59.03    5.18
   1   4  -8   55.90    5.63
  -1   4   8   48.67    4.51
   1   4  -8   50.44    4.07
   1   4  -7  235.48   12.81
   1   4  -7  278.48   15.39
   1   4  -7  245.15   13.92
   1   4  -7  252.15   12.50
  -1   4   7  228.98   13.27
  -1   4   7  218.11   12.88
   1   4  -6  619.26   30.70
   1   4  -6  657.73   32.06
   1   4  -6  600.84   29.39
   1   4  -5   85.10    5.48
   1   4  -5   72.11    4.48
   1   4  -5   82.37    6.60
   1   4  -4  343.76   16.74
   1   4  -4  325.69   15.30
   1   4  -3  452.54   21.90
   1   4  -2  214.97   11.31
   1   4  -2  197.12   10.08
   1   4  -1  349.13   18.34
   1   4  -1  396.36   19.13
   1   4   0 1487.02   62.61
   1   4   0 1273.90   60.76
   1   4   1  313.44   16.59
   1   4   2   83.11    6.13
   1   4   3  846.11   41.07
   1   4   3  916.28   42.62
   1   4   4  480.85   23.99
   1   4   4  498.07   25.41
   1   4   5  356.00   19.11
   1   4   5  363.36   20.37
  -1   4  -6   41.50    5.55
   1   4   6   38.80    4.10
  -1   4  -6   38.32    3.53
   1   4   6   43.60    3.79
   1   4   6   31.77    4.54
  -1   4  -7   36.76    5.53
   1   4   7   28.71    4.31
  -1   4  -7   27.68    3.25
  -1   4  -7   23.13    2.94
   1   4   7   28.10    3.23
  -1   4  -8  361.40   17.79
  -1   4  -8  300.76   17.02
   1   4   8  342.13   17.37
   1   4   8  325.82   19.68
  -1   4  -8  376.40   20.74
  -1   4  -9   44.66    4.39
  -1   4  -9   46.85    6.07
   1   4   9   45.55    3.91
  -1   4 -10   38.57    3.97
  -1   4 -10   36.01    3.71
  -1   4 -10   31.74    3.45
  -1   4 -11   10.75    2.49
   1   4  11   10.73    2.01
  -1   4 -11   14.44    2.22
  -1   4 -11   12.30    2.27
  -1   4 -12   10.64    1.94
   1   4  12   12.62    1.87
  -1   4 -13    4.93    1.06
   1   5 -13  106.23    6.03
   1   5 -13  117.64    6.23
   1   5 -12    8.91    1.88
   1   5 -12   14.48    2.01
   1   5 -11   39.73    3.80
   1   5 -11   42.51    3.77
   1   5 -10   22.45    2.68
   1   5 -10   16.68    2.59
   1   5 -10   18.09    2.55
   1   5 -10   19.28    2.98
   1   5  -9  276.48   14.47
   1   5  -9  237.41   15.96
  -1   5   9  276.29   15.07
   1   5  -9  272.78   17.19
  -1   5   9  310.98   15.98
   1   5  -9  285.67   15.09
   1   5  -9  263.92   14.82
   1   5  -9  289.94   14.56
   1   5  -8  314.21   15.93
   1   5  -8  327.02   16.70
  -1   5   8  324.89   17.35
   1   5  -8  307.97   17.57
  -1   5   8  295.42   16.65
   1   5  -8  308.41   16.45
   1   5  -8  317.29   19.13
   1   5  -8  285.67   18.22
   1   5  -8  332.88   16.26
   1   5  -8  295.86   16.42
   1   5  -7   26.58    2.68
   1   5  -7   25.30    4.69
   1   5  -7   28.92    3.80
   1   5  -7   33.07    3.45
   1   5  -7   25.97    3.15
  -1   5   7   33.19    4.15
  -1   5   7   24.38    3.65
   1   5  -7   24.32    2.88
   1   5  -7   31.16    3.28
   1   5  -6  134.37    7.70
   1   5  -6  134.29    8.75
   1   5  -6  153.50    8.36
   1   5  -6  148.88    8.52
   1   5  -6  137.31    8.00
   1   5  -6  156.84    8.47
   1   5  -6  152.65   10.56
   1   5  -5   69.15    5.04
   1   5  -5   67.36    4.17
   1   5  -4  463.41   22.70
   1   5  -3  197.68   11.22
   1   5  -3  177.73    9.37
   1   5  -2    1.72    1.50
   1   5  -2    2.35    2.41
   1   5  -1  272.29   14.78
   1   5  -1  286.92   14.07
   1   5   0  777.01   38.24
   1   5   1  224.73   11.16
   1   5   1  272.01   13.65
   1   5   2   62.96    5.50
   1   5   3  181.90   11.34
   1   5   4  325.30   18.44
  -1   5  -4  334.74   19.01
   1   5   5   66.82    5.19
  -1   5  -5   75.72    7.15
   1   5   5   53.68    4.74
   1   5   5   67.09    6.16
   1   5   6  239.74   13.36
  -1   5  -6  242.68   13.10
  -1   5  -6  255.64   16.05
   1   5   6  226.31   14.98
  -1   5  -6  258.50   13.26
   1   5   7  275.06   14.62
  -1   5  -7  238.07   13.50
  -1   5  -7  253.91   13.71
   1   5   7  261.62   13.92
   1   5   7  221.14   15.37
  -1   5  -7  275.71   16.94
  -1   5  -8  254.54   14.01
  -1   5  -8  233.58   13.52
   1   5   8  282.03   14.15
  -1   5  -8  260.76   17.04
  -1   5  -9   26.80    4.97
  -1   5  -9   22.17    4.68
   1   5   9   25.97    3.12
  -1   5  -9   27.35    3.01
  -1   5  -9   33.02    3.65
  -1   5 -10    9.71    2.54
  -1   5 -11    5.45    1.91
  -1   5 -11    4.53    1.87
  -1   5 -12   42.84    3.00
  -1   5 -12   44.67    3.25
   1   5  12   44.62    3.19
   1   6 -13  103.67    5.16
   1   6 -13   86.16    4.94
   1   6 -12    1.73    1.51
   1   6 -12    1.99    1.38
   1   6 -12    3.84    1.51
   1   6 -11   30.70    3.41
   1   6 -11   29.30    3.12
   1   6 -10   31.58    3.41
   1   6 -10   31.36    3.10
  -1   6  10   26.81    3.18
   1   6 -10   24.98    3.27
   1   6 -10   27.65    3.58
   1   6  -9   51.87    4.38
  -1   6   9   61.58    5.76
  -1   6   9   42.68    4.75
   1   6  -9   56.55    4.76
   1   6  -9   46.58    5.79
   1   6  -9   55.09    4.51
   1   6  -9   54.00    4.85
   1   6  -9   54.93    4.59
   1   6  -8   52.23    4.77
   1   6  -8   58.57    4.47
  -1   6   8   53.48    5.68
   1   6  -8   49.38    4.53
  -1   6   8   48.39    5.11
   1   6  -8   56.33    4.62
   1   6  -8   45.69    3.75
   1   6  -7    6.62    3.47
  -1   6   7    7.18    3.48
   1   6  -7    5.94    2.09
   1   6  -7    4.96    1.99
   1   6  -7    5.42    2.21
   1   6  -7    2.15    1.56
   1   6  -7    4.96    2.21
  -1   6   7    6.96    3.03
   1   6  -6    1.42    1.73
   1   6  -6    3.36    3.18
   1   6  -6    2.18    1.49
   1   6  -6    4.35    1.86
   1   6  -6    0.88    1.72
   1   6  -6    2.51    1.93
   1   6  -5  144.20    8.42
   1   6  -5  165.29    8.38
   1   6  -5  116.81    7.85
   1   6  -5  134.82    7.72
   1   6  -5  146.22    8.19
   1   6  -4  333.06   18.78
   1   6  -3   41.68    4.67
   1   6  -2  194.49   11.95
   1   6  -2  213.98   10.93
   1   6  -1   42.92    4.01
  -1   6   1   34.18    2.75
   1   6  -1   42.15    3.20
  -1   6   0  270.78   13.60
   1   6   0  291.10   15.92
   1   6   1  429.42   22.93
   1   6   2  346.84   19.21
   1   6   3  227.11   13.82
   1   6   4  243.02   13.41
   1   6   4  215.44   14.65
   1   6   5  456.75   23.56
   1   6   5  476.41   24.39
   1   6   5  466.02   24.16
   1   6   5  445.67   25.85
  -1   6  -5  468.88   23.58
  -1   6  -5  541.48   27.25
  -1   6  -5  522.92   24.10
  -1   6  -6  158.97    9.23
  -1   6  -6  177.90   12.37
  -1   6  -6  157.18    9.01
   1   6   6  130.12   10.65
   1   6   6  145.94    9.40
  -1   6  -7  115.93   10.26
   1   6   7  109.01    7.37
  -1   6  -7  100.34    6.96
  -1   6  -7  104.49    6.98
  -1   6  -8   41.68    6.47
  -1   6  -8   36.66    3.82
  -1   6  -8   42.94    4.13
  -1   6  -8   40.40    3.43
   1   6   8   49.97    4.51
   1   6   9  146.87    8.79
  -1   6  -9  138.33    8.89
  -1   6  -9  159.66    8.99
  -1   6 -10   31.97    3.32
  -1   6 -10   26.63    3.13
  -1   6 -11    9.40    1.96
   1   6  11    7.79    1.93
  -1   6 -12   20.40    1.88
  -1   6 -12   24.10    2.02
   1   6  12   27.28    2.08
  -1   6 -12   18.17    1.66
   1   7 -12   49.06    3.39
   1   7 -12   47.09    3.15
   1   7 -11    2.92    1.65
   1   7 -11    1.77    1.78
   1   7 -11    2.81    1.75
   1   7 -10    7.43    2.30
  -1   7  10    4.92    2.14
   1   7 -10    5.58    1.98
   1   7 -10    6.71    2.43
   1   7 -10    6.43    2.15
   1   7 -10    8.46    2.05
  -1   7   9   33.36    4.61
   1   7  -9   32.38    3.78
   1   7  -9   33.77    3.45
  -1   7   9   30.60    4.05
   1   7  -9   29.98    3.36
   1   7  -9   27.44    3.54
   1   7  -8  203.72   10.97
  -1   7   8  179.22   11.30
   1   7  -8  203.52   10.58
   1   7  -8  211.37   11.22
   1   7  -8  155.63    9.84
  -1   7   8  182.24   11.80
  -1   7   7   46.10    5.18
   1   7  -7   42.41    3.88
   1   7  -7   40.16    5.98
  -1   7   7   46.82    5.72
   1   7  -7   51.35    4.45
   1   7  -7   58.12    4.70
   1   7  -7   50.27    4.13
   1   7  -6  241.90   12.42
   1   7  -6  224.52   12.66
   1   7  -6  233.46   12.64
   1   7  -6  246.86   13.17
   1   7  -6  259.72   13.31
   1   7  -5  351.15   18.17
   1   7  -5  383.07   18.77
  -1   7   5  367.34   18.46
   1   7  -5  362.98   18.26
   1   7  -5  361.94   21.04
   1   7  -5  364.60   18.74
   1   7  -5  362.17   18.21
   1   7  -5  376.23   18.56
   1   7  -4  303.32   16.15
   1   7  -4  348.84   16.81
   1   7  -4  321.33   18.81
   1   7  -4  328.65   16.64
   1   7  -4  339.20   16.83
   1   7  -3  117.51    8.57
  -1   7   2    5.59    1.76
   1   7  -2    9.77    1.87
  -1   7   2    8.29    1.65
   1   7  -2    9.60    2.77
   1   7  -1   85.84    6.20
  -1   7   1   76.13    4.87
   1   7  -1   87.04    5.41
  -1   7   1   77.98    5.95
   1   7   0  652.21   29.34
  -1   7   0  545.82   30.22
  -1   7   0  590.20   28.72
   1   7   1  188.08   11.99
  -1   7  -1  177.77   11.49
  -1   7  -2  369.34   20.70
   1   7   2  367.36   20.76
   1   7   3   40.10    5.03
   1   7   3   36.91    3.92
  -1   7  -3   38.50    5.28
   1   7   3   39.18    3.61
  -1   7  -3   42.24    3.77
   1   7   4   61.34    6.67
   1   7   4   88.89    5.56
  -1   7  -4   77.05    5.12
   1   7   4   72.62    5.88
  -1   7  -5   64.23    4.53
   1   7   5   49.08    4.40
   1   7   5   55.10    5.06
   1   7   5   48.28    5.84
  -1   7  -5   60.36    4.88
   1   7   5   52.84    5.21
   1   7   6   94.09    7.51
  -1   7  -6  107.70    6.87
  -1   7  -6  109.61    7.14
   1   7   6   98.75    7.34
  -1   7  -6  110.50   10.03
  -1   7  -7  796.10   40.89
  -1   7  -7  758.77   36.94
   1   7   7  746.10   37.35
  -1   7  -7  752.35   37.05
   1   7   8  268.77   14.40
  -1   7  -8  253.16   14.01
  -1   7  -8  241.94   13.81
  -1   7  -8  274.46   14.01
   1   7   9   12.47    2.55
  -1   7  -9   10.29    2.46
  -1   7  -9   11.49    2.63
  -1   7 -10   32.61    3.25
  -1   7 -10   37.81    3.32
   1   7  11   60.71    3.94
  -1   7 -11   62.34    3.69
  -1   7 -11   57.19    3.64
   1   7  12   14.47    1.34
   1   8 -12   11.79    1.31
  -1   8  12   10.13    1.33
  -1   8  11   12.58    1.70
   1   8 -11   15.78    2.00
   1   8 -11   17.01    2.11
   1   8 -11   13.72    1.74
   1   8 -10   52.57    4.46
   1   8 -10   48.62    3.92
  -1   8  10   58.49    4.44
   1   8 -10   65.31    4.21
   1   8 -10   64.45    4.36
  -1   8   9  140.37    9.31
  -1   8   9  158.68    9.94
   1   8  -9  155.30    8.73
   1   8  -9  155.48    9.24
   1   8  -9  137.61    8.45
   1   8  -9  165.66    8.85
  -1   8   8   14.16    4.10
  -1   8   8   12.47    3.54
   1   8  -8   16.54    2.97
   1   8  -8   12.22    2.32
   1   8  -8   10.70    2.40
  -1   8   7   61.20    5.72
   1   8  -7   48.78    4.15
  -1   8   7   45.20    5.65
   1   8  -7   51.99    4.20
   1   8  -7   57.31    4.79
   1   8  -7   47.11    4.06
   1   8  -6   11.36    2.09
   1   8  -6   15.65    4.24
   1   8  -6   13.41    2.58
   1   8  -6   11.91    2.20
   1   8  -6   14.60    2.81
   1   8  -6   15.20    2.45
  -1   8   6   16.09    2.64
  -1   8   6   19.01    4.02
  -1   8   5  106.00    6.70
   1   8  -5  107.88    6.68
   1   8  -5  103.22    6.39
   1   8  -5  103.60    6.72
   1   8  -5  102.66    6.23
   1   8  -5   93.39    8.74
   1   8  -5   94.12    6.10
   1   8  -4  151.97    8.40
   1   8  -4  130.41    7.68
   1   8  -4  151.71    8.33
   1   8  -4  139.59    8.30
   1   8  -4  138.39    8.34
   1   8  -4  130.21   10.21
  -1   8   3  424.81   23.25
   1   8  -3  508.97   23.85
   1   8  -3  496.93   23.67
   1   8  -3  515.53   25.91
  -1   8   2   11.41    1.97
   1   8  -2   15.20    2.34
   1   8  -2   14.89    3.15
   1   8  -2   10.48    2.06
  -1   8   2   14.86    2.15
  -1   8   1   68.98    4.47
   1   8  -1   74.35    4.96
   1   8  -1   68.18    4.80
   1   8  -1   67.80    4.68
  -1   8   1   54.06    5.20
  -1   8   1   58.05    4.58
  -1   8   0  313.98   18.81
   1   8   0  345.19   17.55
   1   8   0  368.24   17.89
   1   8   1  393.66   19.04
  -1   8  -1  356.00   20.55
   1   8   1  356.96   18.53
   1   8   1  368.39   18.77
   1   8   2  105.53    6.63
   1   8   2   91.56    6.56
  -1   8  -2   99.90    8.31
   1   8   2   82.70    6.37
  -1   8  -2  108.56    6.68
   1   8   2  100.13    6.12
   1   8   3  123.32    9.98
   1   8   3  136.69    8.15
   1   8   3  127.46    8.34
  -1   8  -3  135.45   10.45
  -1   8  -3  151.77    8.43
   1   8   3  118.38    8.23
   1   8   3  126.26    7.60
  -1   8  -4    1.79    3.44
   1   8   4    0.21    2.55
   1   8   4    0.68    2.11
   1   8   4   -0.20    2.83
   1   8   4    2.80    2.55
   1   8   5  153.42    9.72
  -1   8  -5  169.33   12.93
  -1   8  -5  186.47   10.33
  -1   8  -5  164.63    9.49
   1   8   5  170.95   10.61
   1   8   6   48.21    4.86
  -1   8  -6   45.21    4.03
  -1   8  -6   42.72    4.51
  -1   8  -6   51.73    4.15
   1   8   6   42.26    4.98
  -1   8  -7   47.02    4.18
  -1   8  -7   48.08    4.22
  -1   8  -7   47.99    6.84
   1   8   7   59.32    5.12
   1   8   8   49.17    4.43
  -1   8  -8   48.52    4.08
  -1   8  -8   41.42    3.91
  -1   8  -9   78.47    4.95
  -1   8  -9   61.59    4.74
   1   8   9   69.38    5.05
  -1   8 -10   93.52    5.16
  -1   8 -10   89.51    5.24
  -1   8 -11   22.55    1.89
   1   9 -11   18.03    1.72
   1   9 -10    6.54    1.35
   1   9 -10    7.16    1.68
  -1   9  10    7.43    1.87
   1   9 -10   10.36    1.82
   1   9 -10    8.82    1.72
   1   9  -9   43.63    3.53
  -1   9   9   57.95    4.59
  -1   9   9   53.67    5.05
   1   9  -9   53.25    3.92
   1   9  -9   49.97    4.07
   1   9  -8   14.73    2.70
   1   9  -8   18.33    2.53
   1   9  -8   12.47    2.05
   1   9  -8   17.29    2.75
  -1   9   8   11.16    3.40
  -1   9   8   18.03    4.06
   1   9  -7   44.83    3.69
   1   9  -7   37.65    3.83
   1   9  -7   43.56    3.81
   1   9  -7   40.62    4.00
  -1   9   7   39.34    4.99
   1   9  -7   41.80    3.49
  -1   9   6   12.55    3.90
   1   9  -6    8.08    1.93
   1   9  -6   11.76    2.14
   1   9  -6   12.02    2.55
   1   9  -6   10.95    2.48
  -1   9   6    9.35    2.38
   1   9  -5  111.36    7.09
  -1   9   5  107.12    7.14
   1   9  -5  109.27    6.82
   1   9  -5  103.60    6.47
   1   9  -5  121.65    7.32
  -1   9   4  140.21    9.04
   1   9  -4  155.77    8.91
   1   9  -4  142.73    8.76
   1   9  -4  159.10    9.06
   1   9  -4  145.37   11.00
  -1   9   3    8.22    1.99
   1   9  -3   13.10    2.40
  -1   9   2    1.77    1.76
  -1   9   2    1.60    1.61
   1   9  -2    1.93    1.68
   1   9  -2    2.45    1.60
   1   9  -2    2.49    2.19
  -1   9   1   48.21    4.31
  -1   9   1   54.46    4.16
   1   9  -1   58.13    4.62
   1   9   0  116.48    6.96
   1   9   0  108.57    6.98
   1   9   0   88.77    6.31
   1   9   0  109.99    6.73
  -1   9   0   90.21    7.66
  -1   9   0  101.79    6.64
   1   9   1  139.95    8.24
  -1   9  -1  117.82    9.44
   1   9   1  125.25    7.90
   1   9   1  127.66    7.76
   1   9   2  543.61   30.41
   1   9   2  659.33   30.90
   1   9   2  648.65   30.86
   1   9   2  634.58   30.93
   1   9   2  641.75   30.39
  -1   9  -2  610.40   33.08
  -1   9  -3  239.67   15.60
   1   9   3  232.26   12.50
   1   9   3  216.21   12.31
   1   9   3  262.73   13.24
   1   9   3  215.17   12.99
   1   9   3  247.82   13.36
   1   9   4   16.55    3.07
   1   9   4   11.95    2.27
   1   9   4   10.19    3.04
  -1   9  -4   17.80    4.66
   1   9   4   10.63    3.27
   1   9   5   66.59    5.46
   1   9   5   63.18    5.93
  -1   9  -5   71.46    8.06
  -1   9  -5   73.49    5.08
  -1   9  -5   77.60    5.01
  -1   9  -6  169.46   13.51
   1   9   6  186.18   11.39
   1   9   6  203.09   11.37
  -1   9  -6  180.29   10.19
  -1   9  -6  180.92   10.12
   1   9   7  481.29   23.32
  -1   9  -7  422.93   22.31
   1   9   7  452.13   22.84
  -1   9  -7  456.93   22.34
   1   9   8  168.63    9.28
  -1   9  -8  161.67    8.65
   1   9   8  153.95    8.99
  -1   9  -8  140.31    8.48
  -1   9  -8  150.23    8.68
  -1   9  -9   44.29    3.50
   1   9   9   51.16    3.86
   1   9   9   51.74    3.89
   1   9  10   82.82    5.17
  -1   9 -10   91.00    5.03
  -1   9 -10   96.25    5.04
   1  10 -10   29.68    2.37
  -1  10  10   36.83    2.68
   1  10  -9    2.15    1.44
  -1  10   9    2.91    1.91
   1  10  -9    0.17    1.27
   1  10  -9    1.93    1.59
   1  10  -8   26.30    2.62
  -1  10   8   27.10    3.69
   1  10  -8   28.96    2.96
   1  10  -8   29.34    3.01
   1  10  -7    1.06    1.80
  -1  10   7    4.16    3.02
   1  10  -7    1.22    2.07
   1  10  -7   -0.33    1.49
   1  10  -7   -0.90    1.76
   1  10  -6   30.62    3.45
  -1  10   6   33.06    4.90
  -1  10   6   30.23    3.36
   1  10  -6   27.61    2.80
   1  10  -6   33.02    3.37
   1  10  -6   33.02    3.35
   1  10  -5   26.94    3.37
   1  10  -5   24.72    3.03
   1  10  -5   29.86    3.21
  -1  10   5   30.54    3.62
   1  10  -5   30.25    3.31
  -1  10   5   18.04    4.05
   1  10  -4   59.71    4.74
   1  10  -4   58.68    4.54
  -1  10   4   67.27    5.32
   1  10  -4   62.30    4.87
  -1  10   4   61.65    6.08
   1  10  -4   67.66    5.21
  -1  10   3   47.10    5.12
   1  10  -3   47.03    4.06
   1  10  -3   47.52    3.84
   1  10  -2  106.39    6.95
  -1  10   2  105.98    7.44
  -1  10   2   91.76    6.31
   1  10  -1   56.53    4.71
   1  10  -1   59.31    4.78
   1  10  -1   60.47    5.01
  -1  10   1   45.97    4.82
  -1  10   1   49.56    4.45
   1  10   0  162.69    9.14
   1  10   0  150.18    8.88
  -1  10   0  149.14    8.79
   1  10   0  151.26    9.11
  -1  10  -1   54.32    5.01
   1  10   1   69.99    5.33
   1  10   1   62.97    4.92
   1  10   1   67.46    5.05
   1  10   2  159.87    9.62
   1  10   2  170.35    9.89
  -1  10  -2  168.37    9.78
   1  10   2  147.77    9.36
   1  10   2  168.40    9.91
  -1  10  -2  138.35   11.30
   1  10   3  139.74    8.47
  -1  10  -3  156.48   11.64
   1  10   3  145.34    9.10
   1  10   3  127.40    8.89
   1  10   3  153.62    9.25
  -1  10  -3  154.67    9.27
   1  10   3  159.61    9.34
   1  10   4   32.58    3.94
  -1  10  -4   23.14    4.83
   1  10   4   18.36    3.44
   1  10   4   24.75    3.70
   1  10   4   20.90    2.57
   1  10   4   27.11    3.53
   1  10   5   30.13    3.82
   1  10   5   32.02    3.71
   1  10   5   28.97    3.04
   1  10   5   24.20    3.76
   1  10   6  111.62    7.13
  -1  10  -6  113.46    6.73
   1  10   7   75.93    5.47
   1  10   7   60.79    4.71
  -1  10  -7   69.50    4.55
  -1  10  -7   78.51    5.20
  -1  10  -8   39.50    2.96
   1  10   8   45.10    3.67
  -1  10  -9  253.57   12.40
  -1  10 -10   47.98    2.72
  -1  11   9   18.06    2.10
   1  11  -9   18.84    1.90
   1  11  -8  103.45    5.92
  -1  11   8  113.72    6.52
   1  11  -8   94.20    5.75
   1  11  -7   26.28    2.72
   1  11  -7   22.97    2.55
  -1  11   7   25.64    3.57
  -1  11   7   25.00    3.56
  -1  11   6    6.77    2.06
  -1  11   6    5.44    3.08
   1  11  -6    8.07    2.17
   1  11  -6    6.80    1.89
   1  11  -6    6.52    1.94
   1  11  -5   21.92    2.68
  -1  11   5   20.15    3.87
  -1  11   5   26.24    3.16
   1  11  -5   21.86    2.77
   1  11  -5   25.32    3.17
  -1  11   5   24.36    4.15
   1  11  -5   20.96    2.70
   1  11  -4   12.96    2.56
  -1  11   4    9.99    3.30
  -1  11   4   11.12    2.84
   1  11  -4    8.63    2.03
   1  11  -4   12.68    2.42
   1  11  -4   12.74    2.68
   1  11  -3    1.52    2.16
   1  11  -3   -2.64    2.25
  -1  11   3    2.67    2.52
  -1  11   3    0.42    2.72
   1  11  -3   -0.78    1.50
   1  11  -2    2.67    2.33
   1  11  -2    1.59    2.34
  -1  11   2   -0.98    2.63
  -1  11   2    1.11    1.74
  -1  11   1   38.79    4.13
   1  11  -1   43.55    4.40
   1  11  -1   43.00    4.23
  -1  11   1   40.54    3.83
   1  11   0    2.30    2.61
   1  11   0    2.03    2.08
   1  11   0    1.68    2.32
  -1  11   0    0.34    2.15
   1  11   1  107.73    6.86
   1  11   1  112.16    7.35
  -1  11  -1  113.25    7.32
   1  11   2   83.50    6.21
   1  11   2   78.81    5.64
   1  11   2   66.08    5.59
   1  11   2   75.20    5.40
  -1  11  -2   88.84    6.08
   1  11   3   42.20    3.71
  -1  11  -3   52.32    4.58
   1  11   3   47.61    4.28
   1  11   3   41.80    4.17
   1  11   3   52.77    4.73
   1  11   4   45.05    4.44
   1  11   4   42.55    4.24
   1  11   4   57.61    4.66
  -1  11  -4   56.53    4.75
   1  11   5    2.98    2.22
   1  11   5    3.18    1.93
   1  11   6   10.94    2.12
  -1  11  -6   17.41    2.69
   1  11   7    8.54    1.74
  -1  11  -7   10.12    2.06
  -1  11  -8   33.75    2.59
   1  11   8   29.41    2.67
  -1  11  -9    0.04    0.78
  -1  12   8   15.56    1.89
   1  12  -8   14.82    1.58
   1  12  -7   55.09    3.45
  -1  12   7   46.12    3.92
  -1  12   6   19.16    2.91
  -1  12   6   27.00    3.07
   1  12  -6   25.32    2.58
   1  12  -6   20.92    2.26
  -1  12   5   40.49    4.24
  -1  12   5   48.14    3.85
  -1  12   5   44.68    4.22
   1  12  -5   55.23    3.97
   1  12  -5   43.70    3.32
  -1  12   4   80.42    5.63
   1  12  -4   89.89    5.36
  -1  12   4   77.04    5.78
   1  12  -4   74.84    4.76
  -1  12   4   69.67    5.75
   1  12  -3  135.94    7.93
  -1  12   3  122.99    8.07
  -1  12   3  137.01    8.25
   1  12  -3  129.58    7.78
   1  12  -2   76.91    5.45
  -1  12   2   63.09    4.61
   1  12  -2   75.29    5.38
  -1  12   2   67.11    5.47
   1  12  -2   71.05    5.28
   1  12  -1    9.59    2.58
   1  12  -1    6.74    2.45
  -1  12   1    8.36    2.18
   1  12   0   25.06    3.35
  -1  12   0   23.66    2.98
   1  12   1   14.36    2.19
   1  12   1   16.81    2.50
  -1  12  -1   14.24    2.70
   1  12   2   16.04    3.01
   1  12   2   13.55    2.16
  -1  12  -2   16.79    2.76
   1  12   2   12.15    2.35
   1  12   3   74.21    5.42
  -1  12  -3   79.25    5.41
   1  12   3   71.82    5.02
   1  12   4    3.23    1.67
  -1  12  -4    2.66    2.06
   1  12   4    1.53    1.63
   1  12   4    1.54    1.83
   1  12   5   68.48    4.46
   1  12   5   49.22    3.94
   1  12   6   89.64    5.67
  -1  12  -6   95.46    5.42
  -1  12  -6   96.20    5.71
  -1  12  -7   35.74    2.50
  -1  12  -7   32.24    2.51
  -1  12  -8   11.43    1.10
  -1  13   7    8.30    1.23
   1  13  -6    2.65    0.89
   1  13  -6    2.46    1.22
  -1  13   6    2.62    1.31
   1  13  -5    9.07    1.73
  -1  13   4   55.53    4.05
  -1  13   3    9.75    2.22
   1  13  -3    8.53    1.89
   1  13  -3   13.64    2.29
  -1  13   2   38.52    3.64
   1  13  -2   34.40    3.26
   1  13  -2   44.35    3.55
   1  13  -1   92.87    5.96
  -1  13   1   98.60    6.28
  -1  13   1   86.96    5.43
   1  13   0  137.37    8.05
   1  13   0  147.46    8.13
  -1  13   0  134.59    8.24
   1  13   0  142.83    7.65
  -1  13   0  124.02    7.59
   1  13   0  134.46    7.77
   1  13   1  103.64    6.23
  -1  13  -1   96.60    5.99
   1  13   1   92.94    5.78
   1  13   2   16.47    2.35
  -1  13  -2   13.17    2.15
   1  13   2    7.92    1.54
  -1  13  -2    9.69    2.37
  -1  13  -2   11.28    2.17
   1  13   3   28.70    2.76
  -1  13  -3   32.12    3.15
  -1  13  -3   39.22    3.18
   1  13   4   -0.95    1.13
  -1  13  -4    1.78    1.63
  -1  13  -5   45.59    2.75
  -1  13  -6   11.86    1.39
   1  14  -5   10.69    1.30
   1  14  -5   10.61    1.29
   1  14  -4   18.46    1.82
   1  14  -4   19.61    1.83
  -1  14   3   19.23    2.15
   1  14  -3   24.13    2.16
   1  14  -3   22.28    2.06
   1  14  -3   20.12    1.94
  -1  14   2  105.11    6.30
   1  14  -2  117.38    6.24
   1  14  -2  110.99    6.16
   1  14  -2  112.96    6.24
  -1  14   1   71.68    4.58
   1  14  -1   69.53    4.24
   1  14  -1   68.43    4.13
  -1  14   0  155.44    8.39
   1  14   0  146.15    8.02
   1  14   0  157.63    8.34
   1  14   0  168.35    8.40
  -1  14  -1   72.08    4.54
  -1  14  -1   81.04    4.82
   1  14   1   78.43    4.72
   1  14   1   77.95    4.64
  -1  14  -1   70.56    4.41
   1  14   2   70.04    4.24
  -1  14  -2   71.30    4.44
  -1  14  -2   72.82    4.30
   1  14   3   43.64    2.80
  -1  14  -3   50.44    3.14
  -1  14  -4   10.96    1.34
  -1  15   1    2.55    0.82
   1  15   0   14.01    1.26
   2 -14  -4    2.32    0.92
   2 -14  -4    1.44    0.98
   2 -14  -4    2.18    0.75
   2 -14  -4    1.59    0.78
   2 -14  -3   92.73    5.31
   2 -14  -3  102.82    5.34
   2 -14  -2   30.02    2.37
   2 -14  -2   28.33    2.38
   2 -14  -1    7.62    1.53
   2 -14  -1    5.44    1.43
   2 -14  -1    6.64    1.39
   2 -14   0    8.27    1.43
   2 -14   0   10.29    1.62
   2 -14   0    7.43    1.45
   2 -14   1   72.71    3.97
   2 -14   1   69.62    3.97
   2 -14   1   76.29    4.01
   2 -14   2  140.36    7.48
   2 -14   2  141.69    7.43
   2 -14   2  156.15    7.46
   2 -14   3   17.58    1.46
   2 -13  -7   35.66    2.29
   2 -13  -6   13.73    1.65
   2 -13  -5   18.42    2.07
   2 -13  -5   14.47    1.67
   2 -13  -5   13.14    1.64
   2 -13  -4   71.39    4.47
   2 -13  -4   68.51    4.45
  -2 -13   3    5.18    1.51
   2 -13  -3    3.84    1.75
   2 -13  -3    4.58    1.70
   2 -13  -3    3.53    1.66
   2 -13  -2    7.27    1.94
   2 -13  -2    5.91    1.53
   2 -13  -2    8.84    1.89
   2 -13  -2    8.81    2.07
   2 -13  -2    9.57    1.88
  -2 -13   2    8.86    1.61
   2 -13  -1    5.25    1.50
   2 -13  -1   10.29    2.21
   2 -13  -1    5.06    1.76
  -2 -13   1    7.57    1.44
   2 -13   0   58.80    4.00
   2 -13   0   50.80    3.69
   2 -13   1   97.64    5.72
   2 -13   1   85.57    5.53
   2 -13   1  101.61    5.88
   2 -13   1   87.53    5.40
   2 -13   2   35.37    2.89
   2 -13   2   39.95    3.11
   2 -13   2   38.70    3.11
   2 -13   2   41.73    3.13
   2 -13   3  137.16    7.42
   2 -13   3  139.84    7.57
   2 -13   3  144.46    7.54
   2 -13   4    1.11    1.03
   2 -13   4    0.67    1.11
   2 -13   5   24.71    1.81
   2 -12  -8   11.45    1.39
   2 -12  -8   10.42    1.33
   2 -12  -7   83.79    5.01
   2 -12  -6  145.35    7.80
   2 -12  -6  139.43    7.66
   2 -12  -6  154.40    8.25
   2 -12  -5   82.27    5.19
   2 -12  -5   76.05    5.10
   2 -12  -4   10.67    2.22
   2 -12  -4    6.95    2.11
   2 -12  -4    7.47    2.02
   2 -12  -3   63.03    4.81
   2 -12  -3   65.06    4.73
   2 -12  -3   51.91    4.11
   2 -12  -3   52.98    4.44
   2 -12  -3   60.18    4.50
   2 -12  -2  137.59    7.94
   2 -12  -2  127.73    7.92
   2 -12  -2  127.41    7.52
   2 -12  -1   87.13    5.83
  -2 -12   1   91.50    5.54
   2 -12  -1   78.48    5.43
   2 -12   0   67.74    4.78
   2 -12   0   58.72    4.45
   2 -12   1   82.10    5.37
   2 -12   1   70.89    5.05
   2 -12   1   78.52    5.42
   2 -12   2   76.79    5.08
   2 -12   2   71.31    4.87
   2 -12   2   69.78    5.04
   2 -12   3   24.75    2.63
   2 -12   3   24.59    2.73
   2 -12   4   62.12    4.20
   2 -12   4   61.36    4.14
   2 -12   5   36.91    2.88
   2 -12   6   41.85    2.85
   2 -12   7   65.06    3.54
   2 -11  -9    4.75    1.08
   2 -11  -8  168.17    9.13
   2 -11  -8  173.39    9.14
   2 -11  -7  127.08    7.54
   2 -11  -6   87.78    5.53
   2 -11  -6   81.06    5.35
   2 -11  -5   45.65    3.94
   2 -11  -5   36.17    3.72
   2 -11  -4  114.94    7.47
   2 -11  -4  107.59    6.95
   2 -11  -4  118.60    7.46
   2 -11  -4  120.97    7.32
   2 -11  -4  116.77    7.35
   2 -11  -3   74.95    5.27
   2 -11  -3   79.60    5.62
   2 -11  -3   74.72    5.63
   2 -11  -2  128.59    8.24
   2 -11  -2  134.44    8.11
   2 -11  -2  132.21    7.90
   2 -11  -1  165.60    9.49
   2 -11  -1  157.66    9.26
   2 -11   0  152.98    9.06
   2 -11   0  153.13    9.23
   2 -11   0  157.66    9.42
  -2 -11   0  164.86    8.98
   2 -11   1   43.28    3.87
   2 -11   1   42.49    3.99
   2 -11   2  282.89   14.82
   2 -11   3   78.04    5.42
   2 -11   4   28.00    2.61
   2 -11   4   31.45    3.13
   2 -11   5    2.85    1.32
   2 -11   5    3.75    1.88
   2 -11   6  188.52    9.52
   2 -11   6  168.51    9.09
   2 -11   7  133.72    7.36
   2 -11   7  145.48    7.71
   2 -11   8   -0.36    0.79
   2 -11   8    0.64    0.82
   2 -10 -10   11.09    1.42
   2 -10  -9   -0.66    1.32
   2 -10  -9   -0.32    1.50
  -2 -10   8   22.61    2.35
   2 -10  -8   36.27    3.27
  -2 -10   7   50.24    3.99
   2 -10  -7   63.14    4.39
   2 -10  -7   66.07    4.87
   2 -10  -6  237.95   12.50
   2 -10  -6  226.36   12.30
  -2 -10   6  222.29   11.94
   2 -10  -5  106.75    7.06
   2 -10  -5  102.28    6.64
   2 -10  -5  103.39    6.91
   2 -10  -5  111.55    7.13
   2 -10  -4   56.51    4.61
   2 -10  -4   59.26    4.80
   2 -10  -4   55.06    6.47
   2 -10  -4   63.03    5.00
   2 -10  -4   54.16    6.48
   2 -10  -3   43.57    4.21
   2 -10  -3   41.75    3.89
   2 -10  -3   46.17    4.22
   2 -10  -3   39.19    5.75
   2 -10  -2   97.19    6.46
   2 -10  -2   90.80    6.20
   2 -10  -1  142.75    8.49
   2 -10  -1  141.48   11.05
   2 -10   0   66.01    5.03
   2 -10   0   72.70    5.44
   2 -10   0   67.05    7.22
   2 -10   1   41.01    3.91
   2 -10   1   44.11    5.62
   2 -10   2    9.15    1.85
   2 -10   2   12.59    2.47
   2 -10   2    5.75    3.04
   2 -10   3   31.03    3.05
   2 -10   3   31.63    3.43
   2 -10   4   17.61    2.83
   2 -10   4   14.75    2.34
   2 -10   5  101.10    6.35
   2 -10   5  105.60    6.72
   2 -10   6   18.04    2.32
   2 -10   6   17.74    2.61
   2 -10   6   17.18    2.52
   2 -10   7  212.18   11.08
   2 -10   7  212.12   10.93
   2 -10   7  201.90   11.03
   2 -10   8   44.63    3.13
   2 -10   8   41.07    2.92
   2 -10   8   37.02    2.94
   2 -10   9    9.50    1.15
   2 -10   9   12.40    1.27
   2 -10   9    9.32    1.07
   2  -9 -11   36.22    2.34
  -2  -9  10   39.75    2.85
   2  -9  -9    3.81    1.77
   2  -9  -9    5.28    2.07
  -2  -9   9    4.16    1.54
  -2  -9   8   39.19    3.64
   2  -9  -8   61.54    4.58
   2  -9  -7    7.99    2.15
   2  -9  -7   10.49    2.42
   2  -9  -7    5.94    1.88
  -2  -9   7    9.16    2.09
  -2  -9   6   15.63    2.47
   2  -9  -6   20.73    4.30
   2  -9  -6   17.62    2.86
   2  -9  -6   10.23    3.36
   2  -9  -6   18.00    2.84
   2  -9  -6   19.31    2.89
   2  -9  -5    4.88    2.29
   2  -9  -5    7.56    2.37
   2  -9  -5    4.28    2.12
   2  -9  -5    9.63    3.40
   2  -9  -5    7.33    2.47
   2  -9  -5    5.63    2.27
   2  -9  -5    4.72    3.29
   2  -9  -4  175.38   10.35
   2  -9  -4  185.01   12.97
   2  -9  -4  185.79   12.73
   2  -9  -4  177.67   10.17
   2  -9  -4  181.59   10.52
   2  -9  -3   16.69    2.76
   2  -9  -3   21.55    4.34
   2  -9  -3   17.42    2.91
   2  -9  -3   13.14    4.25
   2  -9  -2  111.10    7.00
   2  -9  -1  318.14   17.16
   2  -9  -1  342.83   19.92
   2  -9  -1  351.15   17.57
   2  -9   0  251.71   13.70
   2  -9   0  277.59   16.39
   2  -9   1   53.56    4.07
   2  -9   1   54.98    4.44
   2  -9   1   60.81    6.53
   2  -9   2   44.25    5.29
   2  -9   2   36.51    3.68
   2  -9   2   34.20    3.29
   2  -9   3   32.71    3.52
   2  -9   3   29.77    3.49
   2  -9   3   30.31    3.15
   2  -9   3   26.02    4.28
   2  -9   4   60.80    4.80
   2  -9   4   57.47    4.56
   2  -9   5   88.09    6.18
   2  -9   5   85.21    5.90
   2  -9   5   92.91    6.08
   2  -9   6   34.96    3.64
   2  -9   6   36.07    3.57
   2  -9   6   42.00    3.63
   2  -9   7  342.54   17.40
   2  -9   7  321.68   17.37
   2  -9   7  359.25   17.49
   2  -9   8  109.43    6.35
   2  -9   8  102.73    6.29
   2  -9   9  235.85   11.13
   2  -9   9  202.64   10.93
   2  -9  10   10.00    1.06
   2  -8 -12   12.14    1.39
  -2  -8  11   38.35    2.81
  -2  -8  11   40.34    2.86
   2  -8 -11   40.66    2.91
   2  -8 -10   11.87    2.29
  -2  -8  10   11.47    1.85
   2  -8 -10    8.73    1.65
  -2  -8  10    8.60    1.82
   2  -8  -9    1.56    1.68
  -2  -8   9    0.40    1.47
   2  -8  -9    0.49    2.05
   2  -8  -8   29.30    3.52
  -2  -8   8   25.33    2.88
   2  -8  -7   36.13    3.64
   2  -8  -7   43.19    3.91
   2  -8  -6    1.82    3.17
   2  -8  -6    2.07    1.95
   2  -8  -6    0.84    2.05
   2  -8  -6    4.47    1.98
  -2  -8   6    2.76    1.78
   2  -8  -6    1.26    2.60
   2  -8  -5  368.56   20.47
   2  -8  -5  324.76   18.16
   2  -8  -5  369.59   18.65
   2  -8  -5  383.90   21.56
   2  -8  -5  350.71   18.41
   2  -8  -5  374.79   18.58
   2  -8  -4  161.25    9.19
   2  -8  -4  168.57   11.45
   2  -8  -4  149.72    9.30
   2  -8  -4  176.75   11.94
   2  -8  -3   10.18    3.29
   2  -8  -3    4.53    1.85
   2  -8  -3    4.53    3.16
   2  -8  -2  282.71   14.87
   2  -8  -2  300.74   17.20
   2  -8  -1  245.79   14.37
   2  -8  -1  209.94   11.68
   2  -8   0   12.05    1.92
   2  -8   0   13.58    2.22
   2  -8   0   15.10    2.32
   2  -8   0   19.35    4.22
   2  -8   1  157.52    9.00
   2  -8   1  151.74    8.79
   2  -8   1  157.42    9.05
   2  -8   2   99.22    6.20
   2  -8   2  103.37    8.06
   2  -8   2   96.05    6.36
   2  -8   3  178.23   10.15
   2  -8   3  183.56   10.32
   2  -8   3  185.67   10.39
   2  -8   3  182.44   11.74
   2  -8   4   50.87    4.32
   2  -8   4   48.80    4.37
   2  -8   4   53.45    4.27
   2  -8   5  190.40   10.72
   2  -8   5  178.99   10.71
   2  -8   5  197.08   10.88
   2  -8   6   15.81    2.78
   2  -8   6   17.42    2.78
   2  -8   6   17.33    2.79
   2  -8   7   60.64    4.61
   2  -8   7   54.90    4.48
   2  -8   7   47.59    4.38
   2  -8   8    3.35    1.82
   2  -8   8    3.08    1.81
   2  -8   8    2.57    1.91
   2  -8   9   37.30    3.09
   2  -8   9   33.86    3.03
   2  -8   9   39.87    3.22
   2  -8  10   27.15    2.20
   2  -8  10   28.13    2.28
  -2  -7  12    4.30    1.18
  -2  -7  12    2.90    1.06
   2  -7 -11   26.12    2.58
  -2  -7  11   24.98    2.63
   2  -7 -10    7.15    2.32
  -2  -7  10    4.23    1.81
   2  -7  -9    7.79    2.03
   2  -7  -9    6.00    2.40
   2  -7  -8    8.98    2.70
   2  -7  -8    0.96    3.14
   2  -7  -8    1.73    1.85
   2  -7  -8    2.42    2.19
   2  -7  -7  125.65    7.60
   2  -7  -7  123.33    7.79
   2  -7  -7  111.35   10.19
   2  -7  -6   62.43    4.81
   2  -7  -6   58.53    4.62
   2  -7  -6   57.85    6.93
   2  -7  -6   59.61    4.47
   2  -7  -6   49.01    5.47
   2  -7  -5   38.93    3.71
   2  -7  -5   40.27    3.61
   2  -7  -5   42.91    5.63
   2  -7  -5   38.67    3.68
   2  -7  -5   36.88    4.87
   2  -7  -4  245.11   12.92
   2  -7  -4  254.68   14.90
   2  -7  -4  235.06   13.07
   2  -7  -4  274.11   15.77
   2  -7  -3  160.58   10.56
   2  -7  -3  153.24    8.47
   2  -7  -3  142.01    8.33
   2  -7  -3  149.72   10.43
   2  -7  -2  313.22   16.47
   2  -7  -2  337.26   16.62
   2  -7  -2  336.92   18.66
   2  -7  -2  332.31   16.73
   2  -7  -1  145.47    8.15
   2  -7  -1  154.76   10.01
   2  -7  -1  142.31    8.16
   2  -7  -1  147.90   10.17
   2  -7   0   94.12    6.09
   2  -7   0  102.17    6.15
   2  -7   1  103.40    6.43
   2  -7   1  105.25    6.32
   2  -7   1  115.98    8.28
   2  -7   2  113.85    6.62
   2  -7   2   95.17    6.51
   2  -7   2  111.06    6.71
   2  -7   3  109.49    8.21
   2  -7   3  113.49    7.10
   2  -7   3  120.33    7.08
   2  -7   3  118.94    7.15
   2  -7   4   99.09    6.37
   2  -7   4   80.86    6.87
   2  -7   4  101.57    6.32
   2  -7   5  203.38   11.58
   2  -7   5  212.53   11.72
   2  -7   6  125.93    7.86
   2  -7   6  119.77    7.74
   2  -7   7  336.61   17.85
   2  -7   7  343.40   17.85
   2  -7   8   21.16    2.97
   2  -7   8   23.08    3.10
   2  -7   9   68.93    5.03
   2  -7   9   75.30    5.25
   2  -7  10   56.57    3.97
   2  -7  10   65.33    4.10
   2  -7  10   55.24    3.84
   2  -7  11   68.95    3.88
  -2  -6  13  172.03    8.63
   2  -6 -12   69.44    4.23
  -2  -6  12   69.56    4.54
   2  -6 -11    4.68    1.73
   2  -6 -10   -1.36    2.19
   2  -6  -9   65.13    5.16
   2  -6  -9   49.16    6.74
   2  -6  -9   62.68    4.67
   2  -6  -8   23.93    3.26
   2  -6  -8   22.80    3.38
   2  -6  -8   19.27    2.85
   2  -6  -7  341.73   17.59
   2  -6  -7  335.33   17.44
   2  -6  -7  327.98   17.18
   2  -6  -6  206.21   10.95
   2  -6  -6  210.97   13.74
   2  -6  -6  193.71   11.02
   2  -6  -6  188.74   11.93
   2  -6  -6  195.87   10.71
   2  -6  -5  197.67   10.77
   2  -6  -5  196.39   10.89
   2  -6  -5  208.44   11.04
   2  -6  -5  198.73   12.18
   2  -6  -5  200.83   10.84
   2  -6  -5  221.90   13.66
   2  -6  -4  117.77    6.84
   2  -6  -4  127.54    8.97
   2  -6  -4  111.81    6.64
   2  -6  -4  104.01    8.06
   2  -6  -3   14.75    3.51
   2  -6  -3   15.09    3.55
   2  -6  -2  242.99   14.30
   2  -6  -1  571.17   28.89
   2  -6  -1  555.55   28.90
   2  -6   0  361.36   19.63
   2  -6   1   78.90    5.58
   2  -6   1   97.77    7.01
  -2  -6  -2    8.54    2.25
   2  -6   2    9.96    2.89
   2  -6   3   52.59    3.96
  -2  -6  -3   42.65    4.81
   2  -6   3   49.38    3.82
   2  -6   3   52.48    4.86
   2  -6   4  319.69   15.81
   2  -6   4  301.48   15.64
  -2  -6  -4  268.04   17.14
   2  -6   5  489.56   23.34
   2  -6   5  462.53   23.16
   2  -6   6   -1.68    2.06
   2  -6   6    0.54    1.95
  -2  -6  -6    2.55    2.79
   2  -6   7  218.62   11.80
   2  -6   7  215.68   11.70
   2  -6   8   -0.57    2.06
   2  -6   8    1.97    2.06
   2  -6   9    3.35    2.08
   2  -6  10   39.88    3.41
   2  -6  11   13.58    1.73
   2  -6  11   14.65    1.69
   2  -5 -13   39.11    2.81
  -2  -5  13   44.83    3.04
   2  -5 -12   18.29    2.14
   2  -5 -11  104.94    6.22
   2  -5 -11   90.33    5.72
   2  -5 -10  162.62    8.95
   2  -5  -9   56.18    4.41
   2  -5  -9   63.43    5.03
   2  -5  -9   63.42    4.67
   2  -5  -8   39.18    4.73
   2  -5  -8   38.63    3.75
   2  -5  -8   52.89    4.62
   2  -5  -8   45.02    4.14
   2  -5  -8   35.55    5.53
   2  -5  -7   86.90    7.20
   2  -5  -7  103.64    6.64
   2  -5  -7  106.86    6.71
   2  -5  -7  103.17    6.35
   2  -5  -6  177.33    9.80
   2  -5  -6  168.40   10.42
   2  -5  -6  164.30    9.02
   2  -5  -6  184.36    9.67
   2  -5  -6  180.89   10.38
   2  -5  -5  118.58    7.72
   2  -5  -5  107.54    7.19
   2  -5  -4   33.13    4.08
   2  -5  -4   29.96    3.15
   2  -5  -3  399.73   21.23
   2  -5  -3  432.26   21.90
   2  -5  -3  398.90   20.19
   2  -5  -2 1320.80   63.42
   2  -5  -1 2438.88  111.70
   2  -5  -1 2499.14  111.70
   2  -5  -1 2289.30  110.29
   2  -5   0 1935.27   90.71
   2  -5   0 1881.40   90.75
   2  -5   0 2108.03   92.09
   2  -5   1  470.43   23.42
   2  -5   1  484.59   24.07
   2  -5   1  454.97   22.99
  -2  -5  -1  466.70   23.01
   2  -5   2   18.62    2.65
   2  -5   2   26.14    3.49
  -2  -5  -2   21.67    3.10
   2  -5   3   83.05    6.12
   2  -5   4   26.85    2.80
   2  -5   4   29.34    2.97
   2  -5   5  275.01   14.29
   2  -5   5  261.83   14.12
   2  -5   6  274.40   14.66
   2  -5   6  269.60   14.57
   2  -5   7  222.06   12.53
   2  -5   8    6.11    2.20
   2  -5   8    8.27    2.06
  -2  -5  -8    9.09    3.86
   2  -5   9   34.75    3.40
   2  -5   9   40.11    3.94
   2  -5   9   44.83    3.95
   2  -5  10   17.77    2.58
   2  -5  10   17.30    2.43
   2  -5  10   14.96    2.11
   2  -5  11   32.83    2.71
   2  -5  11   34.41    2.92
   2  -5  12   18.54    1.59
  -2  -4  14   48.55    2.84
   2  -4 -13  176.53    8.90
  -2  -4  13  165.88    9.12
  -2  -4  12  133.97    8.08
   2  -4 -12  166.19    8.66
   2  -4 -12  151.90    8.24
   2  -4 -12  157.38    8.38
   2  -4 -11  110.75    6.75
  -2  -4  11  102.68    6.57
  -2  -4  10    1.92    1.80
   2  -4 -10   -0.82    1.89
   2  -4 -10    1.19    1.70
   2  -4 -10   -2.09    2.68
   2  -4 -10    2.75    2.93
   2  -4  -9   86.62    7.84
   2  -4  -9   93.84    6.08
   2  -4  -9   86.21    8.75
   2  -4  -9   98.12    6.31
   2  -4  -9  101.44    6.64
   2  -4  -8  730.82   38.78
   2  -4  -8  719.67   35.93
   2  -4  -8  756.28   37.51
   2  -4  -8  718.21   35.57
   2  -4  -8  741.90   35.89
   2  -4  -8  747.69   35.53
   2  -4  -8  748.22   35.57
   2  -4  -7    3.28    1.52
   2  -4  -7    3.65    1.94
   2  -4  -7    2.08    1.72
   2  -4  -7    1.04    2.14
   2  -4  -7    5.21    3.38
   2  -4  -6   48.73    4.54
   2  -4  -6   53.23    5.55
   2  -4  -6   43.21    3.92
   2  -4  -5  134.91    8.41
   2  -4  -5  142.48    8.44
   2  -4  -4   55.57    4.32
   2  -4  -4   53.49    3.35
   2  -4  -4   57.25    4.62
   2  -4  -3  394.59   20.42
   2  -4  -3  402.63   19.94
   2  -4  -2 1712.22   78.79
   2  -4  -2 1625.27   77.88
   2  -4  -2 1673.22   78.38
   2  -4  -1  589.99   29.15
   2  -4  -1  626.18   30.05
  -2  -4   0  190.61   10.27
   2  -4   0  220.65   11.14
   2  -4   0  213.10   11.10
   2  -4   0  236.49   11.92
   2  -4   1  472.03   22.83
   2  -4   1  431.83   22.32
   2  -4   2   85.08    6.06
   2  -4   3   92.31    6.27
  -2  -4  -4  175.72   10.97
   2  -4   5   79.88    5.07
  -2  -4  -5   71.96    6.52
  -2  -4  -6  355.76   21.24
   2  -4   6  378.97   19.19
   2  -4   7    3.42    2.02
   2  -4   7    0.17    1.86
  -2  -4  -7    3.44    3.04
   2  -4   8  137.88    8.76
   2  -4   8  155.32    9.22
   2  -4   9   39.07    3.92
   2  -4   9   33.09    3.54
   2  -4  10   17.96    2.74
   2  -4  10   14.54    2.38
   2  -4  10   16.16    2.45
  -2  -4 -11   13.67    1.97
   2  -4  11   20.06    2.20
   2  -4  11   17.14    2.09
   2  -4  11   20.00    2.44
   2  -4  12   25.32    2.16
  -2  -4 -12   27.19    2.22
   2  -3 -14   74.23    4.10
  -2  -3  13    9.23    1.51
   2  -3 -13   11.65    1.62
   2  -3 -13   10.04    1.67
   2  -3 -12   24.19    2.71
   2  -3 -12   29.64    2.94
  -2  -3  12   25.05    2.76
   2  -3 -12   26.70    2.83
   2  -3 -11    3.13    1.84
  -2  -3  11    1.94    1.82
   2  -3 -10    7.64    2.30
   2  -3 -10   11.26    2.57
   2  -3 -10   10.64    3.80
   2  -3 -10   12.21    2.46
   2  -3 -10   12.62    3.52
   2  -3  -9  114.73    9.98
   2  -3  -9  125.32    7.74
   2  -3  -9  121.90    9.53
   2  -3  -9  119.91    7.37
   2  -3  -9  133.55    8.02
   2  -3  -9  125.93    7.69
   2  -3  -8   19.91    2.85
   2  -3  -8   20.27    3.76
   2  -3  -8   22.45    2.73
   2  -3  -8   19.17    3.97
   2  -3  -8   21.08    2.83
   2  -3  -7   23.38    2.73
   2  -3  -7   28.04    3.05
   2  -3  -7   21.72    3.61
   2  -3  -7   21.76    2.62
   2  -3  -7   20.19    4.00
   2  -3  -7   21.29    2.48
   2  -3  -6    5.02    1.55
   2  -3  -6    4.60    2.34
   2  -3  -6    4.86    2.88
   2  -3  -6    5.99    1.56
   2  -3  -5  295.70   14.97
   2  -3  -5  292.48   14.27
   2  -3  -5  320.15   15.98
   2  -3  -4  770.86   36.01
   2  -3  -4  718.39   35.08
   2  -3  -4  703.34   34.85
   2  -3  -3  120.45    7.46
   2  -3  -3  118.51    7.22
   2  -3  -3  121.77    7.15
   2  -3  -2 1205.33   56.81
   2  -3  -2 1166.13   56.97
   2  -3  -2 1254.95   57.10
   2  -3  -1 1651.75   77.25
   2  -3   0   41.01    3.37
   2  -3   0   42.23    3.78
   2  -3   0   37.14    3.41
   2  -3   1  679.90   32.93
   2  -3   2  204.47   10.75
  -2  -3  -2  184.53   10.40
  -2  -3  -3  262.28   14.18
  -2  -3  -4  215.25   12.56
   2  -3   5  138.91    8.53
  -2  -3  -5  147.95    9.78
  -2  -3  -6  200.18   12.91
   2  -3   6  192.77   10.70
  -2  -3  -7   80.41    7.70
   2  -3   7   79.41    5.59
  -2  -3  -8  135.24   11.01
   2  -3   8  151.93   11.52
   2  -3   8  133.32    8.36
   2  -3   9    3.58    2.01
   2  -3   9    6.22    3.18
  -2  -3  -9    6.11    3.05
   2  -3  10   11.81    2.25
   2  -3  11   60.25    4.34
  -2  -3 -11   62.82    4.39
   2  -3  11   59.71    4.12
   2  -3  12   43.29    3.09
  -2  -3 -12   50.21    3.34
  -2  -2  14    5.82    1.18
   2  -2 -13    9.32    1.54
   2  -2 -13   12.32    1.93
  -2  -2  13   12.79    1.84
  -2  -2  12   12.30    2.28
   2  -2 -12   13.01    2.22
   2  -2 -11   98.57    6.71
   2  -2 -11  114.55    6.98
   2  -2 -11  108.21    6.85
   2  -2 -10  376.18   18.53
   2  -2 -10  322.76   20.68
   2  -2 -10  343.95   20.54
   2  -2 -10  358.72   18.31
   2  -2 -10  344.01   18.18
   2  -2  -9  565.49   27.03
   2  -2  -9  542.82   26.86
   2  -2  -9  519.24   26.53
   2  -2  -9  538.35   29.52
   2  -2  -9  578.05   29.34
   2  -2  -9  536.32   26.83
   2  -2  -8   60.30    4.51
   2  -2  -8   62.40    4.39
   2  -2  -8   61.52    4.68
   2  -2  -8   51.11    5.96
   2  -2  -8   55.63    4.46
   2  -2  -8   58.98    4.70
   2  -2  -7  335.06   18.17
   2  -2  -7  377.65   18.55
   2  -2  -7  395.98   20.09
   2  -2  -7  369.65   18.37
   2  -2  -7  371.45   20.36
   2  -2  -6   98.97    6.86
   2  -2  -6   92.19    5.58
   2  -2  -6   90.10    7.07
   2  -2  -5  780.19   35.32
   2  -2  -5  666.37   33.42
   2  -2  -5  725.26   34.70
   2  -2  -5  716.38   33.54
   2  -2  -4  113.41    6.47
   2  -2  -4  109.70    6.97
   2  -2  -4  112.26    7.38
   2  -2  -3  138.70    8.19
   2  -2  -3  130.61    7.70
   2  -2  -3  128.48    7.98
   2  -2  -3  137.73    7.56
   2  -2  -2 1180.27   57.64
   2  -2  -2 1247.42   57.39
   2  -2  -2 1208.29   57.34
   2  -2  -2 1243.47   57.63
   2  -2  -1  951.50   44.93
   2  -2  -1  941.05   44.98
   2  -2   0   50.13    3.86
   2  -2   0   48.48    3.95
   2  -2   0   50.48    3.90
  -2  -2  -1   44.48    3.02
   2  -2   1   44.21    3.57
  -2  -2  -2  578.67   27.99
  -2  -2  -3 1086.61   51.84
  -2  -2  -4  143.22    9.08
   2  -2   4  147.41    8.59
   2  -2   5   37.06    3.62
  -2  -2  -5   36.38    4.29
   2  -2   6   52.38    4.19
   2  -2   6   52.93    4.07
  -2  -2  -6   55.89    5.65
  -2  -2  -7  173.16   12.06
   2  -2   7  166.46    9.57
   2  -2   7  168.30    9.82
  -2  -2  -8  241.18   17.00
   2  -2   8  293.14   15.01
   2  -2   8  266.67   14.51
   2  -2   8  283.10   17.82
   2  -2   9   61.85    7.21
   2  -2   9   70.77    5.01
  -2  -2  -9   55.67    6.89
   2  -2  10   24.72    2.84
  -2  -2 -11   43.91    3.70
   2  -2  11   38.07    3.61
   2  -2  12   26.12    2.40
   2  -2  12   24.88    2.38
  -2  -1  14    1.66    0.87
   2  -1 -14    1.72    1.19
  -2  -1  14    1.83    1.02
   2  -1 -13   30.20    2.81
  -2  -1  13   27.69    2.73
   2  -1 -12   40.14    3.50
   2  -1 -11    7.60    2.52
   2  -1 -11    7.24    2.14
   2  -1 -11    8.11    2.18
   2  -1 -11    7.27    2.22
   2  -1 -10  207.16   13.54
   2  -1 -10  203.25   11.24
   2  -1 -10  207.22   11.27
   2  -1 -10  179.39   13.15
   2  -1 -10  224.48   11.62
   2  -1 -10  176.42   10.62
   2  -1  -9  210.11   11.59
   2  -1  -9  226.37   11.83
   2  -1  -9  232.76   13.91
   2  -1  -9  211.01   11.37
   2  -1  -9  189.49   11.09
   2  -1  -9  197.88   13.52
   2  -1  -9  207.31   13.90
   2  -1  -9  220.26   11.71
   2  -1  -8   90.20    6.11
   2  -1  -8  112.88    6.59
   2  -1  -8  104.00    6.33
   2  -1  -8  107.06    8.20
   2  -1  -8  108.62    8.22
   2  -1  -8   91.81    6.29
   2  -1  -8  124.69    8.38
   2  -1  -8   93.20    6.48
   2  -1  -7  158.13    8.83
   2  -1  -7  169.31   10.43
   2  -1  -7  151.42   10.19
   2  -1  -7  155.64   10.31
   2  -1  -6   79.36    6.08
   2  -1  -6   73.49    4.79
   2  -1  -6   78.74    6.11
   2  -1  -6   79.15    5.99
   2  -1  -5   64.38    4.08
   2  -1  -5   63.42    5.16
   2  -1  -5   67.02    5.21
   2  -1  -5   61.81    4.94
   2  -1  -4   41.33    3.77
   2  -1  -4   39.72    3.70
   2  -1  -3  899.88   43.97
   2  -1  -3  916.58   43.66
   2  -1  -3  895.89   43.60
   2  -1  -3  943.97   43.14
   2  -1  -2   60.69    3.79
   2  -1  -2   51.64    3.37
   2  -1  -2   52.56    3.58
   2  -1  -2   52.92    3.87
   2  -1  -1  290.27   14.46
   2  -1  -1  282.86   13.60
   2  -1  -1  266.20   14.01
  -2  -1   0  721.35   35.22
   2  -1   0  815.13   36.60
   2  -1   0  736.73   36.44
  -2  -1  -1   58.17    3.66
  -2  -1  -2  487.39   23.77
   2  -1   3  446.42   22.29
  -2  -1  -3  450.83   22.55
   2  -1   4  155.16    9.51
  -2  -1  -4  186.62   10.36
  -2  -1  -5   71.66    5.76
   2  -1   5   54.49    4.66
  -2  -1  -6  335.03   18.66
   2  -1   6  343.19   19.08
   2  -1   6  311.00   16.55
   2  -1   7  165.89   11.68
   2  -1   7  155.18    9.17
  -2  -1  -7  169.75   11.54
   2  -1   7  149.98    8.82
   2  -1   8  102.56    6.61
   2  -1   8  103.49    6.99
   2  -1   8  103.90    9.43
  -2  -1  -8  111.17    9.33
   2  -1   9   14.54    2.37
   2  -1   9   18.36    4.01
  -2  -1  -9   14.56    4.25
   2  -1   9   17.67    2.84
   2  -1  10   84.21    5.76
   2  -1  10   69.45    4.97
  -2  -1 -11  409.45   20.32
   2  -1  11  392.22   20.19
   2  -1  12  124.43    6.94
  -2  -1 -12  122.42    6.98
   2  -1  12  127.01    7.06
  -2   0  14    1.18    1.00
   2   0 -14    3.05    1.18
   2   0 -14    2.68    1.18
   2   0 -13   20.60    2.39
   2   0 -12  110.27    6.68
   2   0 -11   53.45    4.56
   2   0 -11   45.13    4.01
   2   0 -11   39.41    3.73
   2   0 -11   48.16    4.24
   2   0 -10  140.68    8.47
   2   0 -10  126.01    9.99
   2   0 -10  148.60   10.69
   2   0 -10  131.16   10.56
   2   0 -10  147.29    8.72
   2   0 -10  132.17    7.63
   2   0 -10  136.87    8.53
   2   0 -10  149.04    8.46
   2   0 -10  126.42    8.00
   2   0  -9   94.47    6.39
   2   0  -9  111.53    6.69
   2   0  -9   93.53    6.16
   2   0  -9   91.05    5.73
   2   0  -9  101.99    6.54
   2   0  -9   87.11    7.79
   2   0  -9   87.17    5.97
   2   0  -9   99.57    8.29
   2   0  -9  114.07    8.52
   2   0  -8   69.24    6.32
   2   0  -8   59.78    4.45
   2   0  -8   68.64    4.78
   2   0  -8   61.76    6.00
   2   0  -8   61.38    4.53
   2   0  -8   56.49    5.71
   2   0  -8   59.44    4.09
   2   0  -8   59.54    4.28
   2   0  -8   64.12    4.70
   2   0  -8   63.88    5.00
   2   0  -7   27.07    4.00
   2   0  -7   22.72    3.52
   2   0  -7   31.59    2.89
   2   0  -7   22.18    3.58
   2   0  -6  174.14   10.35
   2   0  -6  161.88    9.87
   2   0  -6  165.21    9.88
   2   0  -6  163.64    8.89
   2   0  -5  116.30    6.67
   2   0  -5  104.89    5.71
   2   0  -5  123.44    6.71
   2   0  -5  120.46    7.07
   2   0  -4   48.23    3.51
   2   0  -4   43.19    2.97
   2   0  -4   46.31    3.63
   2   0  -4   42.43    3.90
   2   0  -3   21.71    2.32
   2   0  -3   22.23    2.68
   2   0  -3   20.57    2.86
   2   0  -3   21.58    2.13
   2   0  -2    8.27    1.97
   2   0  -2    7.06    1.94
   2   0  -2    1.92    1.14
   2   0  -2    1.56    1.33
   2   0  -1  733.73   33.29
   2   0  -1  683.06   33.30
   2   0  -1  673.87   32.80
   2   0   0    0.74    1.67
   2   0   0    0.93    1.62
   2   0   0    1.00    1.48
   2   0   0    0.75    1.66
   2   0   1  627.48   31.61
   2   0   1  668.92   31.62
   2   0   1  660.64   31.39
   2   0   2   33.14    3.17
   2   0   3  236.17   12.66
   2   0   4   36.12    4.11
   2   0   4   27.10    3.39
  -2   0  -5  156.00   10.40
   2   0   5  175.04   11.04
  -2   0  -6   20.89    3.90
   2   0   6   20.71    3.97
   2   0   7    1.30    1.59
  -2   0  -7    2.31    2.72
   2   0   7   -1.15    1.35
   2   0   7   -0.40    2.49
  -2   0  -8  270.02   16.15
   2   0   8  236.60   13.00
   2   0   8  266.43   16.18
   2   0   8  216.93   12.37
   2   0   9  139.33   10.98
  -2   0  -9  141.38   11.05
   2   0   9  120.22    7.57
   2   0   9  142.43    8.43
   2   0  10   31.30    3.44
   2   0  11   10.06    2.11
  -2   0 -11   14.71    2.61
   2   0  12   39.59    2.99
  -2   0 -12   41.81    3.27
   2   0  12   37.64    3.15
  -2   0 -12   38.36    3.18
   2   0  13   55.17    3.13
  -2   0 -13   54.72    3.16
   2   1 -14    2.53    1.06
  -2   1  14    1.40    1.03
   2   1 -14    2.04    1.23
   2   1 -13   28.92    2.67
   2   1 -13   31.12    3.07
   2   1 -12   42.88    3.64
   2   1 -11    7.00    1.86
   2   1 -11    7.70    2.07
   2   1 -11    9.58    2.13
   2   1 -10  205.89   11.72
   2   1 -10  197.73   11.22
   2   1 -10  207.30   11.40
   2   1 -10  189.62   13.51
   2   1 -10  205.64   10.87
   2   1  -9  223.78   11.45
   2   1  -9  178.30   12.39
   2   1  -9  198.77   11.42
   2   1  -9  193.75   13.11
   2   1  -9  207.41   11.56
   2   1  -9  203.55   10.77
   2   1  -9  200.87   11.11
   2   1  -8   89.19    7.26
   2   1  -8  102.04    6.30
   2   1  -8  106.59    6.58
   2   1  -8   99.54    5.94
   2   1  -8   99.22    7.68
   2   1  -8   93.26    6.12
   2   1  -8  104.33    6.45
   2   1  -8  104.92    6.37
   2   1  -8   93.58    6.59
   2   1  -7  150.65    9.62
   2   1  -7  150.79    9.37
   2   1  -6   72.71    5.46
   2   1  -6   74.73    5.40
   2   1  -5   64.44    4.65
   2   1  -5   66.23    4.55
   2   1  -4   41.00    3.09
   2   1  -4   38.18    3.00
   2   1  -3  780.78   38.07
   2   1  -3  788.94   38.09
   2   1  -2   55.23    3.73
   2   1  -2   50.74    3.73
   2   1  -1  299.87   15.32
   2   1  -1  310.33   15.39
   2   1   0  773.96   37.53
   2   1   0  770.10   37.47
   2   1   0  813.71   37.72
   2   1   1   61.14    4.53
   2   1   1   59.17    4.47
   2   1   2  472.93   23.26
   2   1   2  452.68   22.92
   2   1   3  480.89   23.67
   2   1   3  441.67   23.00
   2   1   4  185.90   11.46
   2   1   5   66.49    6.17
   2   1   6  333.00   18.82
  -2   1  -6  306.69   17.83
  -2   1  -7  183.00   12.63
   2   1   7  179.23   12.54
   2   1   8  100.91    6.57
  -2   1  -8  100.11    9.10
   2   1   8   86.23    8.61
   2   1   9   12.98    3.68
  -2   1  -9   18.98    4.30
   2   1   9   15.32    2.71
   2   1   9   12.41    2.32
   2   1   9   11.01    3.61
   2   1  10   76.03    5.56
  -2   1 -10   81.32    5.84
   2   1  11  377.14   19.17
  -2   1 -11  386.92   19.42
  -2   1 -12  129.90    7.30
   2   2 -14    3.21    0.96
  -2   2  14    4.17    1.17
   2   2 -14    4.35    1.21
   2   2 -13    9.17    1.77
   2   2 -13   11.09    1.90
   2   2 -13   13.08    2.11
   2   2 -12   12.31    2.17
   2   2 -12   13.80    2.30
   2   2 -11  110.13    6.81
   2   2 -11  108.31    6.50
   2   2 -11  101.81    6.82
   2   2 -11  106.71    6.91
   2   2 -10  350.87   18.37
   2   2 -10  366.18   18.93
   2   2 -10  323.13   20.41
   2   2 -10  339.18   20.46
   2   2 -10  382.10   18.64
   2   2 -10  361.48   18.03
   2   2 -10  346.13   18.37
   2   2  -9  503.41   26.58
   2   2  -9  538.49   26.77
   2   2  -9  572.10   26.90
   2   2  -9  537.47   28.78
   2   2  -9  532.97   26.70
   2   2  -9  564.24   29.07
   2   2  -9  526.68   25.98
   2   2  -9  571.90   27.30
   2   2  -9  542.92   26.37
   2   2  -8   54.46    4.34
   2   2  -8   55.67    5.60
   2   2  -8   62.13    4.50
   2   2  -8   60.97    4.22
   2   2  -8   64.63    4.81
   2   2  -8   62.96    6.02
   2   2  -8   62.17    4.83
   2   2  -8   57.52    4.44
   2   2  -8   53.58    3.95
   2   2  -7  375.96   18.20
   2   2  -7  381.27   19.85
   2   2  -7  310.79   18.53
   2   2  -7  367.30   19.45
   2   2  -7  372.90   18.52
   2   2  -7  373.97   18.51
   2   2  -6  102.94    6.91
   2   2  -6   91.76    6.35
   2   2  -6   96.38    5.64
   2   2  -6   87.46    5.86
   2   2  -5  699.51   34.25
   2   2  -5  759.96   34.96
   2   2  -5  668.70   33.70
   2   2  -5  734.92   33.66
   2   2  -4  102.27    5.95
   2   2  -4  109.09    5.73
   2   2  -4  111.25    6.70
   2   2  -4   98.05    5.42
   2   2  -3  114.98    6.30
   2   2  -3  141.37    7.46
   2   2  -3  132.38    7.63
   2   2  -2 1243.48   58.27
   2   2  -2 1167.27   58.44
   2   2  -2 1309.58   58.28
   2   2  -2 1227.51   58.34
   2   2  -1  895.67   45.64
   2   2  -1  978.31   46.02
   2   2  -1 1037.14   45.91
   2   2   0   49.10    3.85
   2   2   1   49.54    4.41
   2   2   1   50.64    4.04
   2   2   2  632.42   31.36
   2   2   2  629.54   30.95
   2   2   3 1152.37   53.62
   2   2   3 1068.84   53.00
   2   2   4  149.07    9.51
   2   2   4  151.93    9.93
   2   2   5   42.98    5.04
  -2   2  -6   50.60    5.85
   2   2   6   66.46    6.44
   2   2   6   58.60    4.29
   2   2   7  172.36   11.89
  -2   2  -7  146.44   11.07
  -2   2  -8  298.44   17.89
   2   2   8  263.34   16.78
   2   2   8  253.17   17.05
  -2   2  -9   72.83    8.00
   2   2   9   72.80    5.34
  -2   2  -9   79.01    5.74
   2   2  10   26.97    2.97
   2   2  10   21.26    2.82
  -2   2 -10   28.22    3.33
  -2   2 -11   43.79    3.73
  -2   2 -11   41.17    3.54
   2   2  11   35.16    2.94
   2   2  11   41.71    3.66
  -2   2 -12   31.24    2.69
   2   2  12   27.29    2.53
  -2   3  14   70.56    4.10
   2   3 -14   67.30    3.89
   2   3 -14   76.05    4.10
   2   3 -13   11.54    1.70
   2   3 -13   10.98    1.91
   2   3 -13    8.45    1.59
   2   3 -13   12.22    2.11
   2   3 -12   26.19    2.96
   2   3 -12   29.81    2.92
   2   3 -12   32.22    2.83
   2   3 -12   29.76    3.30
   2   3 -11    3.55    1.95
   2   3 -11    2.19    1.93
   2   3 -11    2.10    1.82
   2   3 -11    2.06    2.18
   2   3 -10    9.65    2.41
   2   3 -10    8.55    2.45
   2   3 -10    5.04    2.57
   2   3 -10    6.61    2.11
   2   3 -10   11.32    3.36
   2   3 -10    9.85    2.44
   2   3 -10    7.93    2.16
   2   3 -10    7.75    1.80
   2   3  -9  101.74    8.96
   2   3  -9  126.37    7.82
   2   3  -9  126.84    7.89
  -2   3   9  133.14    8.28
   2   3  -9  138.76    8.55
   2   3  -9  122.02    9.50
   2   3  -9  129.48    8.03
   2   3  -9  130.32    7.67
   2   3  -9  129.19    7.93
   2   3  -9  130.47    7.37
   2   3  -8   18.54    2.71
   2   3  -8   18.22    2.65
  -2   3   8   18.27    3.16
   2   3  -8   21.00    3.38
   2   3  -8   24.56    3.16
   2   3  -8   17.87    3.56
   2   3  -8   18.23    2.54
   2   3  -8   19.31    2.56
   2   3  -8   17.76    2.49
   2   3  -8   18.26    2.34
   2   3  -7   20.46    3.19
   2   3  -7   29.02    3.87
   2   3  -7   24.27    2.79
   2   3  -7   26.16    2.79
   2   3  -7   25.23    2.61
   2   3  -7   21.62    2.99
   2   3  -7   24.20    2.70
   2   3  -7   22.02    2.49
   2   3  -7   20.24    2.37
   2   3  -6    6.51    1.65
   2   3  -6    4.49    1.86
   2   3  -6   10.25    2.54
   2   3  -5  257.62   14.50
   2   3  -5  291.68   14.05
   2   3  -5  296.41   15.21
   2   3  -4  777.87   37.55
   2   3  -3  136.02    7.85
   2   3  -3  123.27    7.46
   2   3  -2 1193.92   58.37
   2   3  -2 1246.42   57.76
   2   3  -2 1230.77   57.81
   2   3  -1 1642.93   76.55
   2   3  -1 1630.49   77.29
   2   3   0   33.90    3.09
   2   3   1  689.89   34.18
   2   3   2  211.59   11.69
   2   3   2  210.55   12.39
   2   3   3  296.02   15.58
   2   3   3  277.57   16.23
   2   3   4  268.66   14.68
   2   3   4  252.39   15.26
   2   3   5  163.21   10.93
   2   3   5  152.54   10.06
   2   3   6  207.43   11.43
   2   3   6  215.14   13.13
   2   3   6  202.79   13.68
  -2   3  -6  220.30   14.01
   2   3   7   76.47    7.00
  -2   3  -7   85.05    5.74
   2   3   7   84.76    5.58
   2   3   7   70.33    7.47
  -2   3  -7   72.06    7.74
   2   3   8  129.75   10.73
  -2   3  -8  134.59    8.49
  -2   3  -8  148.00   11.43
   2   3   9    6.91    2.00
  -2   3  -9    3.77    1.86
  -2   3  -9    4.83    3.50
  -2   3  -9    6.16    2.49
   2   3  10   11.10    2.14
  -2   3 -10   13.88    2.69
   2   3  10   14.78    2.42
  -2   3 -11   61.22    4.36
  -2   3 -11   60.06    4.14
   2   3  11   56.15    4.04
   2   3  11   62.93    4.39
  -2   3 -11   64.87    4.54
  -2   3 -12   44.46    3.15
  -2   4  14   46.21    2.66
   2   4 -14   39.58    2.47
   2   4 -13  137.76    7.53
   2   4 -13  177.45    8.37
   2   4 -12  146.85    8.63
   2   4 -12  158.10    8.35
   2   4 -12  175.51    8.53
   2   4 -12  147.34    8.23
   2   4 -12  143.33    8.37
   2   4 -12  145.25    8.84
   2   4 -11  108.73    7.34
   2   4 -11  117.40    6.93
   2   4 -11  108.16    7.10
   2   4 -11  113.35    7.23
   2   4 -10   -0.85    1.64
   2   4 -10    0.38    2.09
   2   4 -10   -0.92    2.00
   2   4 -10    0.59    1.99
   2   4 -10    0.34    2.38
  -2   4  10   -2.91    2.61
   2   4 -10   -0.20    2.19
   2   4  -9  104.51    6.91
   2   4  -9   99.01    6.85
  -2   4   9  110.17    7.47
   2   4  -9   89.07    7.82
   2   4  -9  101.79    6.99
   2   4  -9  102.46    8.34
   2   4  -9  106.33    6.64
   2   4  -9  101.37    6.33
   2   4  -9  107.65    7.06
   2   4  -8  802.23   37.63
   2   4  -8  656.55   36.85
   2   4  -8  749.36   36.01
  -2   4   8  687.06   36.13
   2   4  -8  767.20   35.55
   2   4  -8  742.83   35.84
   2   4  -8  729.93   36.00
   2   4  -8  741.09   35.30
   2   4  -7    0.47    1.56
   2   4  -7    1.52    1.70
   2   4  -7    3.16    1.99
   2   4  -7    4.42    1.62
   2   4  -7    3.19    1.74
   2   4  -7    4.15    2.33
   2   4  -7    2.61    1.97
   2   4  -7    1.84    1.56
   2   4  -6   48.17    4.48
   2   4  -6   40.83    4.05
   2   4  -5  136.74    8.40
   2   4  -4   57.02    3.49
   2   4  -4   58.68    4.39
   2   4  -3  433.26   21.67
   2   4  -3  440.37   21.19
   2   4  -2 1627.99   77.04
   2   4  -2 1759.32   78.88
   2   4  -2 1648.52   77.52
   2   4  -1  630.02   30.31
   2   4   0  218.50   11.71
   2   4   0  236.46   13.15
   2   4   1  470.96   23.81
   2   4   1  442.18   22.42
   2   4   2   76.59    6.54
   2   4   3   95.65    6.51
   2   4   3   99.61    7.67
   2   4   4  184.86   10.91
   2   4   4  180.84   12.00
   2   4   5   79.18    6.08
   2   4   5   70.22    5.18
   2   4   5   77.02    7.05
   2   4   6  370.58   18.87
   2   4   6  350.24   21.40
  -2   4  -6  359.67   18.65
  -2   4  -6  398.76   22.00
  -2   4  -7    2.70    3.82
   2   4   7    1.34    2.88
   2   4   7    1.02    1.88
  -2   4  -7    3.10    2.12
   2   4   8  131.40   11.00
  -2   4  -8  126.35   10.89
  -2   4  -8  147.41    8.68
  -2   4  -9   34.62    3.76
   2   4  10   12.52    2.36
  -2   4 -10   19.60    2.73
  -2   4 -10   13.33    2.46
   2   4  10   12.64    2.27
   2   4  11   19.81    2.26
  -2   4 -11   20.21    2.40
  -2   4 -11   20.59    2.31
  -2   4 -12   22.63    1.96
   2   5 -13   45.47    3.04
   2   5 -13   39.60    3.05
   2   5 -12   22.38    2.33
   2   5 -12   17.54    2.43
   2   5 -12   18.34    2.44
   2   5 -12   16.68    2.52
   2   5 -11  105.60    6.40
   2   5 -11  111.24    7.12
   2   5 -11  111.23    6.96
   2   5 -11  118.25    7.06
   2   5 -11  117.66    6.91
   2   5 -11  105.52    7.17
  -2   5  10  169.48   10.33
   2   5 -10  176.51   10.07
   2   5 -10  162.96    9.96
   2   5 -10  166.80    9.23
   2   5 -10  175.69    9.37
   2   5 -10  160.32    9.23
   2   5 -10  167.11   10.12
  -2   5   9   55.39    5.11
  -2   5   9   56.10    5.55
   2   5  -9   60.16    5.05
   2   5  -9   57.70    4.92
   2   5  -9   62.72    4.50
   2   5  -9   61.06    5.01
   2   5  -9   46.00    5.44
   2   5  -8   43.68    4.25
   2   5  -8   46.15    4.45
  -2   5   8   41.67    5.10
   2   5  -8   46.50    4.46
   2   5  -8   47.98    4.03
   2   5  -8   46.86    3.96
   2   5  -8   34.61    4.60
   2   5  -8   53.71    4.51
   2   5  -7   96.25    6.82
   2   5  -7  105.24    6.33
   2   5  -7  101.99    7.42
   2   5  -7   98.61    6.57
   2   5  -7  106.31    6.35
   2   5  -7  118.17    7.10
   2   5  -7  106.70    6.81
   2   5  -6  171.62   10.99
   2   5  -6  181.58   10.42
   2   5  -6  187.56   10.14
   2   5  -6  189.81   10.70
   2   5  -6  214.49   10.72
   2   5  -6  191.49   10.80
   2   5  -5  105.34    5.92
   2   5  -5  118.71    7.22
   2   5  -4   32.67    3.17
   2   5  -4   28.81    2.24
   2   5  -3  401.13   21.48
   2   5  -3  471.43   21.47
   2   5  -2 1354.33   63.40
   2   5  -1 2287.38  106.19
   2   5   0 1933.51   92.20
   2   5   0 2123.26   94.52
   2   5   1  469.57   24.54
   2   5   1  452.75   22.54
   2   5   2   23.02    3.79
   2   5   2   21.55    2.76
   2   5   3   77.52    7.01
   2   5   4   21.58    2.82
   2   5   4   30.21    4.58
   2   5   5  264.21   13.68
   2   5   5  253.19   16.11
  -2   5  -5  240.63   13.07
   2   5   6  275.24   14.28
   2   5   6  235.63   16.39
  -2   5  -6  248.29   13.75
  -2   5  -6  291.91   17.52
   2   5   7  223.44   11.91
   2   5   7  193.91   14.30
  -2   5  -7  208.45   11.85
  -2   5  -7  200.27   11.53
  -2   5  -7  200.69   14.74
  -2   5  -8   14.82    4.35
  -2   5  -8   10.12    2.57
   2   5   8    9.06    2.42
   2   5   8    8.16    1.99
  -2   5  -8    9.82    2.52
   2   5   8    9.50    3.40
   2   5   9   33.44    3.74
  -2   5  -9   33.85    3.52
   2   5  10   17.19    2.64
  -2   5 -10   15.11    2.42
   2   5  11   37.43    2.91
  -2   5 -11   32.09    2.79
  -2   5 -11   31.15    2.72
   2   5  12   16.80    1.55
   2   6 -13  172.84    8.66
   2   6 -12   77.59    4.84
   2   6 -12   72.11    4.90
   2   6 -12   79.18    4.96
   2   6 -11    7.03    2.18
   2   6 -11    8.42    2.19
   2   6 -11    7.59    2.28
  -2   6  10   -1.47    2.38
   2   6 -10    1.10    2.06
   2   6 -10   -0.43    2.03
   2   6 -10    0.54    2.05
   2   6 -10    0.31    2.12
   2   6 -10   -0.89    1.78
   2   6 -10   -1.50    2.23
  -2   6  10   -1.26    2.86
   2   6  -9   62.03    5.42
  -2   6   9   67.29    6.24
   2   6  -9   70.59    5.62
   2   6  -9   71.09    5.04
   2   6  -9   67.91    5.11
  -2   6   9   72.29    5.95
   2   6  -9   65.49    5.23
  -2   6   8   31.28    4.69
   2   6  -8   17.93    2.17
   2   6  -8   18.34    2.72
  -2   6   8   26.59    4.21
   2   6  -8   18.15    2.75
   2   6  -8   18.98    3.27
   2   6  -8   19.99    2.84
   2   6  -8   22.02    3.25
   2   6  -7  331.23   18.20
   2   6  -7  344.18   18.70
   2   6  -7  369.19   18.21
   2   6  -7  344.74   17.94
   2   6  -7  387.05   18.72
   2   6  -6  183.17   11.53
   2   6  -6  189.09   10.69
   2   6  -6  200.69   11.29
   2   6  -6  219.27   11.86
   2   6  -6  229.95   11.62
   2   6  -6  204.60   11.62
   2   6  -6  224.58   11.16
   2   6  -6  208.51   10.94
   2   6  -6  215.04   11.01
   2   6  -6  180.28   10.58
   2   6  -5  193.41   10.94
   2   6  -5  185.32   11.40
   2   6  -5  227.74   11.96
   2   6  -5  223.37   11.79
   2   6  -5  229.57   11.61
   2   6  -5  200.42   10.92
   2   6  -5  215.19   11.52
   2   6  -5  215.76   11.15
   2   6  -5  207.67   11.02
   2   6  -4  126.02    7.06
   2   6  -4  122.54    7.20
   2   6  -4  125.31    7.40
   2   6  -4  112.31    6.82
   2   6  -3   15.59    2.26
   2   6  -2  246.01   12.84
   2   6  -1  552.24   29.12
   2   6   0  363.47   20.52
   2   6   1   89.45    7.56
   2   6   2    4.60    2.72
   2   6   3   40.50    3.48
   2   6   3   44.34    3.94
   2   6   3   45.73    3.75
   2   6   3   47.32    5.63
   2   6   3   35.72    3.67
   2   6   4  283.95   17.72
   2   6   4  272.52   14.78
   2   6   4  292.16   15.32
   2   6   4  306.62   15.58
   2   6   5  473.45   24.08
   2   6   5  426.77   26.46
  -2   6  -5  503.15   24.25
  -2   6  -5  465.00   26.98
  -2   6  -6    0.50    3.63
   2   6   6    1.39    2.71
  -2   6  -6    0.20    2.14
   2   6   6    1.18    2.21
  -2   6  -6   -1.26    1.81
   2   6   7  158.97   12.90
   2   6   7  197.74   11.08
  -2   6  -7  188.84   10.59
  -2   6  -7  188.03   10.97
  -2   6  -7  183.85   14.01
   2   6   8    2.67    2.16
  -2   6  -8    1.00    1.78
  -2   6  -8    2.14    2.13
   2   6   9    2.55    2.18
  -2   6  -9    2.63    2.18
  -2   6  -9    4.28    1.85
  -2   6 -10   34.77    3.12
   2   6  10   40.04    3.51
  -2   6 -10   40.81    3.37
  -2   6 -11   10.41    1.43
   2   6  11   11.31    1.63
   2   7 -12    4.76    1.33
   2   7 -12    4.48    1.48
   2   7 -11   27.18    2.77
   2   7 -11   26.95    2.77
   2   7 -11   27.24    2.55
  -2   7  10    4.85    2.78
  -2   7  10    1.27    2.27
   2   7 -10    5.16    2.07
   2   7 -10    7.07    2.29
   2   7 -10    6.27    1.99
   2   7 -10    3.26    2.20
  -2   7   9    5.14    3.02
   2   7  -9    3.20    2.06
  -2   7   9    7.98    3.40
   2   7  -9    8.22    2.30
   2   7  -9    5.03    2.11
   2   7  -9    3.89    2.31
   2   7  -8    1.81    1.61
  -2   7   8    5.06    3.35
   2   7  -8    2.62    2.34
   2   7  -8    1.43    2.02
   2   7  -8    5.66    2.15
  -2   7   8    6.54    3.71
   2   7  -8    8.67    2.68
   2   7  -7  156.76    8.73
   2   7  -7  120.62    8.08
   2   7  -7  134.35    8.71
   2   7  -7  125.26    7.82
   2   7  -7  149.35    8.71
   2   7  -7  145.42    8.12
   2   7  -7  134.76    8.06
   2   7  -7  117.93    7.46
   2   7  -6   60.60    4.65
   2   7  -6   76.25    5.43
   2   7  -6   73.53    4.98
   2   7  -6   72.74    5.63
   2   7  -6   59.23    5.02
   2   7  -6   75.20    5.00
   2   7  -6   69.59    4.86
   2   7  -6   73.49    5.38
   2   7  -6   61.67    4.63
   2   7  -5   49.58    4.38
   2   7  -5   50.77    3.73
   2   7  -5   45.80    4.05
   2   7  -5   36.33    3.36
   2   7  -5   39.11    3.89
   2   7  -5   41.63    3.59
   2   7  -5   44.40    3.66
   2   7  -5   46.23    4.05
   2   7  -5   40.44    3.58
   2   7  -4  254.73   13.15
   2   7  -4  255.16   13.35
   2   7  -4  258.63   13.76
   2   7  -4  231.00   12.71
   2   7  -4  237.96   12.86
   2   7  -4  269.80   13.63
   2   7  -4  261.38   12.99
   2   7  -4  248.38   13.07
   2   7  -3  150.95    8.58
   2   7  -3  157.36    8.94
   2   7  -3  157.17    8.72
   2   7  -3  148.00    8.25
   2   7  -3  142.70    8.20
   2   7  -3  157.24    8.59
   2   7  -2  331.71   16.99
   2   7  -2  315.36   16.64
   2   7  -2  337.20   16.64
   2   7  -1  127.44    7.45
   2   7   0  106.32    8.62
   2   7   0   97.29    6.14
   2   7   1   94.53    6.32
   2   7   1  105.10    8.69
  -2   7  -1  112.32    6.64
   2   7   2  105.48    6.70
   2   7   2   97.99    8.87
   2   7   2  113.92    6.87
   2   7   2  104.84    6.88
  -2   7  -2  128.86    7.29
   2   7   3  103.24    6.70
   2   7   3  104.76    6.94
   2   7   3   92.53    8.68
   2   7   3  114.59    6.89
   2   7   3   91.82    6.42
   2   7   3  112.61    6.99
  -2   7  -3  117.21    7.13
   2   7   4   90.79    5.87
   2   7   4   94.85    6.21
   2   7   5  190.05   11.23
   2   7   5  173.79   13.47
  -2   7  -5  218.34   14.75
   2   7   6   83.88    8.59
  -2   7  -6   86.32    6.16
   2   7   6  114.78    7.29
  -2   7  -6  107.10    7.14
  -2   7  -6  104.84   10.00
   2   7   7  330.57   17.09
  -2   7  -7  297.94   16.32
  -2   7  -7  327.04   20.48
  -2   7  -7  328.03   17.05
  -2   7  -8   17.44    2.94
   2   7   8   25.82    3.16
   2   7   8   22.34    3.21
  -2   7  -8   20.12    2.66
   2   7   9   81.73    5.66
  -2   7  -9   85.25    5.41
  -2   7  -9   73.89    5.04
   2   7  10   62.26    4.21
  -2   7 -10   64.59    4.04
  -2   7 -10   52.93    3.67
   2   7  11   72.01    4.08
  -2   7 -11   69.88    3.95
   2   8 -12    8.40    1.10
   2   8 -12   10.81    1.39
   2   8 -11   48.86    3.50
  -2   8  11   40.05    3.04
   2   8 -11   45.84    3.13
   2   8 -11   45.27    3.23
  -2   8  10    7.08    2.82
   2   8 -10    9.39    2.03
  -2   8  10    6.73    2.35
   2   8 -10    9.55    2.01
   2   8 -10   10.04    2.01
   2   8 -10   12.50    2.38
  -2   8   9    0.78    2.75
  -2   8   9    2.97    3.17
   2   8  -9    3.28    2.03
   2   8  -9   -0.93    1.96
   2   8  -9    4.27    2.35
   2   8  -8   23.38    2.98
  -2   8   8   40.12    4.78
   2   8  -8   29.99    3.62
   2   8  -8   28.35    3.22
  -2   8   8   29.54    4.77
   2   8  -7   37.24    3.43
   2   8  -7   44.30    3.91
   2   8  -7   40.35    3.70
   2   8  -7   44.00    4.22
   2   8  -7   42.11    3.76
   2   8  -7   47.97    4.41
   2   8  -7   38.52    3.83
   2   8  -6    5.26    1.87
   2   8  -6    6.26    2.33
   2   8  -6    3.30    1.98
   2   8  -6    3.25    1.83
   2   8  -6    4.00    1.91
   2   8  -6    5.69    2.12
   2   8  -6    3.21    1.88
   2   8  -5  359.53   18.46
   2   8  -5  373.46   18.97
   2   8  -5  384.30   19.01
   2   8  -5  370.92   18.50
  -2   8   5  378.70   18.64
   2   8  -5  336.77   18.11
   2   8  -5  363.98   18.32
   2   8  -5  353.09   18.36
   2   8  -4  163.90    9.35
   2   8  -4  171.49    9.77
   2   8  -4  164.58    9.54
   2   8  -4  174.50    9.17
   2   8  -4  150.21    8.80
   2   8  -4  157.14    8.97
   2   8  -4  169.71    9.38
   2   8  -3    7.23    1.91
   2   8  -3    7.51    2.29
   2   8  -3    8.03    2.20
   2   8  -3    7.04    1.71
   2   8  -3    6.60    2.06
   2   8  -3    5.47    1.80
   2   8  -3    5.32    2.06
   2   8  -2  282.88   14.08
   2   8  -2  272.35   14.18
   2   8  -2  255.37   13.60
   2   8  -2  258.65   13.55
   2   8  -2  281.74   14.23
   2   8  -1  230.85   12.86
   2   8  -1  258.74   13.33
   2   8   0   17.94    2.66
  -2   8   0    8.97    2.25
   2   8   0   12.08    2.10
   2   8   0   14.00    2.68
   2   8   0   14.27    2.40
   2   8   1  137.50    8.24
   2   8   1  155.94   11.53
   2   8   1  140.50    8.56
   2   8   1  151.50    8.84
  -2   8  -1  166.82    9.06
   2   8   2   90.29    6.22
   2   8   2   78.22    8.22
   2   8   2   88.86    6.08
   2   8   2   84.63    5.68
   2   8   2   91.83    5.95
  -2   8  -2  110.76    6.69
  -2   8  -2   95.37    8.82
   2   8   3  158.63    9.22
   2   8   3  148.21   12.13
   2   8   3  164.81    9.48
   2   8   3  155.03    9.64
   2   8   3  173.79    9.93
  -2   8  -3  180.68   10.11
  -2   8  -3  167.48   12.77
   2   8   3  173.57    9.88
   2   8   3  163.26    9.53
   2   8   4   36.29    5.68
  -2   8  -4   51.15    6.96
   2   8   4   44.91    4.44
   2   8   4   42.07    3.97
  -2   8  -4   52.44    4.78
   2   8   4   41.75    3.88
   2   8   5  169.52    9.96
   2   8   5  154.01   12.37
  -2   8  -6   16.98    4.74
   2   8   6   18.42    3.29
  -2   8  -6   15.83    3.16
   2   8   6   15.81    2.87
   2   8   7   58.96    4.93
  -2   8  -7   54.38    4.90
   2   8   7   69.44    5.27
  -2   8  -8    1.91    1.40
  -2   8  -8    3.76    1.97
  -2   8  -9   42.12    3.36
   2   8  10   30.54    2.50
  -2   8 -10   26.53    2.26
   2   9 -11   44.64    2.90
   2   9 -11   36.98    2.49
   2   9 -11   41.10    2.67
  -2   9  10   52.49    3.89
   2   9 -10   45.95    3.39
   2   9 -10   50.18    3.81
   2   9 -10   55.15    3.66
  -2   9  10   57.61    4.51
   2   9  -9    4.48    2.10
  -2   9   9    7.62    2.76
   2   9  -9    5.82    1.75
  -2   9   9    1.40    2.93
   2   9  -9    7.07    1.85
  -2   9   8   59.65    5.65
  -2   9   8   61.40    6.01
   2   9  -8   59.60    4.34
   2   9  -8   53.55    4.23
   2   9  -8   62.46    4.56
   2   9  -8   61.51    4.86
  -2   9   7   10.31    3.94
   2   9  -7    8.20    2.09
   2   9  -7   10.54    2.57
   2   9  -7    8.34    1.94
   2   9  -7    9.89    2.36
   2   9  -7    7.26    1.85
   2   9  -6   16.76    2.44
   2   9  -6   21.65    3.17
   2   9  -6   14.70    2.46
   2   9  -6   16.26    2.45
   2   9  -6   18.31    2.73
   2   9  -6   18.38    2.60
   2   9  -5    7.90    2.14
  -2   9   5    8.33    2.49
   2   9  -5    6.72    1.82
   2   9  -5   11.67    2.66
   2   9  -5    6.44    1.87
   2   9  -5    6.22    2.18
   2   9  -5    8.38    2.18
   2   9  -4  194.37   10.80
   2   9  -4  189.53   10.40
   2   9  -4  187.25   10.83
   2   9  -4  181.14   10.17
   2   9  -4  202.42   10.84
   2   9  -3   17.36    2.95
   2   9  -3   19.64    2.75
   2   9  -3   18.10    2.49
   2   9  -3   14.36    2.79
   2   9  -3   23.50    3.07
   2   9  -2   95.52    6.07
   2   9  -2  109.74    6.78
   2   9  -2  111.50    7.11
   2   9  -1  352.43   17.75
   2   9  -1  353.98   17.99
   2   9  -1  336.08   17.56
   2   9  -1  331.58   17.57
  -2   9   1  327.51   17.41
   2   9   0  259.35   13.76
   2   9   0  282.23   14.20
   2   9   0  239.29   13.18
   2   9   0  249.74   13.66
  -2   9   0  233.62   15.55
  -2   9  -1   48.20    6.43
   2   9   1   43.10    4.09
   2   9   1   57.25    4.96
   2   9   1   50.80    4.59
   2   9   1   52.73    4.26
   2   9   2   41.01    4.23
  -2   9  -2   43.32    6.20
   2   9   2   36.13    3.76
   2   9   2   31.12    3.18
   2   9   2   36.75    3.79
   2   9   2   33.56    3.31
  -2   9  -2   39.04    4.10
   2   9   3   36.00    3.49
  -2   9  -3   31.56    5.76
   2   9   3   33.01    3.91
   2   9   3   26.71    3.08
  -2   9  -3   35.50    3.99
   2   9   3   29.49    3.25
   2   9   3   32.53    3.61
   2   9   3   20.12    4.62
   2   9   4   40.24    6.08
   2   9   4   51.33    4.80
  -2   9  -4   50.14    6.98
   2   9   4   53.29    4.35
  -2   9  -4   60.77    5.19
   2   9   4   63.59    4.63
   2   9   5   80.87    5.72
  -2   9  -5   78.36    5.32
  -2   9  -6   33.78    3.27
   2   9   6   34.57    3.60
  -2   9  -6   35.60    4.02
   2   9   6   37.25    3.97
   2   9   7  353.41   18.04
   2   9   7  332.62   17.76
  -2   9  -7  351.41   17.39
   2   9   8  111.73    6.69
  -2   9  -8  107.98    6.31
  -2   9  -9  226.19   11.10
   2   9   9  216.87   11.35
   2   9  10    8.24    1.03
  -2  10  10   14.08    1.75
   2  10 -10   10.71    1.60
  -2  10   9   -0.80    2.06
   2  10  -9    2.09    1.56
   2  10  -9    1.31    1.11
  -2  10   9   -2.68    2.40
   2  10  -9   -0.46    1.43
  -2  10   8   37.85    4.19
  -2  10   8   43.18    4.65
   2  10  -8   37.65    2.99
   2  10  -8   39.00    3.57
   2  10  -8   39.14    3.39
   2  10  -7   66.25    4.70
  -2  10   7   71.04    6.42
  -2  10   7   71.80    6.01
   2  10  -7   58.51    4.22
   2  10  -7   65.25    4.93
  -2  10   6  244.13   12.79
   2  10  -6  228.52   12.42
   2  10  -6  257.24   13.31
   2  10  -6  243.63   12.85
   2  10  -6  248.42   12.88
  -2  10   5  110.71    7.07
   2  10  -5  111.60    7.14
   2  10  -5  103.74    6.80
   2  10  -5  109.46    6.71
   2  10  -5  109.96    6.95
   2  10  -4   59.05    4.82
   2  10  -4   59.44    4.86
  -2  10   4   60.22    5.10
   2  10  -4   57.79    4.40
   2  10  -4   63.90    4.91
   2  10  -3   46.93    4.18
   2  10  -3   42.40    3.80
   2  10  -3   46.81    4.23
   2  10  -3   38.10    3.43
   2  10  -2   88.61    6.22
  -2  10   2   96.21    6.07
   2  10  -1  140.99    8.83
   2  10  -1  158.97    9.20
   2  10  -1  146.75    8.77
   2  10  -1  143.79    8.80
  -2  10   1  133.90    8.42
   2  10   0   57.42    5.04
   2  10   0   61.14    5.13
   2  10   0   71.04    5.44
  -2  10   0   60.78    4.98
   2  10   1   48.62    4.30
  -2  10  -1   32.40    5.21
   2  10   1   40.39    3.95
   2  10   1   34.31    3.60
   2  10   1   38.74    3.70
   2  10   1   42.60    4.20
   2  10   1   48.06    4.42
   2  10   2   10.88    2.57
  -2  10  -2    3.93    3.53
   2  10   2    6.14    2.70
   2  10   2    8.91    2.24
   2  10   2   10.11    2.09
   2  10   2   11.34    2.45
   2  10   3   29.12    3.24
  -2  10  -3   24.93    5.09
   2  10   3   26.00    3.07
   2  10   3   30.27    3.82
   2  10   3   26.70    3.34
   2  10   3   26.59    2.83
   2  10   3   29.16    3.79
   2  10   4   12.15    2.14
   2  10   4   16.03    2.91
   2  10   4   15.80    2.93
   2  10   5  101.73    6.77
   2  10   5   95.74    6.21
   2  10   6   14.73    2.23
  -2  10  -6   14.03    1.98
   2  10   7  185.19   10.14
  -2  10  -7  187.86    9.78
  -2  10  -7  205.71   10.50
  -2  10  -8   36.88    2.55
  -2  10  -9   10.85    1.26
   2  11  -9    4.84    1.29
  -2  11   9    4.23    1.49
  -2  11   8  182.49   10.08
   2  11  -8  185.47    9.62
   2  11  -8  179.08    9.46
  -2  11   7  128.84    8.08
   2  11  -7  131.95    7.42
   2  11  -7  120.84    7.34
   2  11  -7  131.55    7.22
  -2  11   6   83.92    6.86
  -2  11   6   81.63    5.46
   2  11  -6   97.14    5.95
   2  11  -6   92.65    5.62
   2  11  -6   95.17    5.68
   2  11  -5   38.02    3.48
  -2  11   5   49.00    4.86
   2  11  -5   41.01    3.64
  -2  11   5   43.29    3.86
   2  11  -5   51.48    3.98
   2  11  -4  133.88    7.68
  -2  11   4  119.73    8.36
  -2  11   4  122.56    7.76
   2  11  -4  119.57    7.05
   2  11  -4  125.87    7.67
   2  11  -3   82.25    5.63
   2  11  -3   78.70    5.24
   2  11  -3   69.41    4.73
  -2  11   3   71.19    6.10
   2  11  -3   83.74    5.76
  -2  11   2  127.08    8.64
   2  11  -2  142.41    8.17
   2  11  -1  180.77    9.98
   2  11  -1  169.47    9.78
  -2  11   1  147.24    9.68
  -2  11   1  173.25    9.52
   2  11   0  157.95    9.47
   2  11   0  167.15    9.67
   2  11   0  166.59    9.36
   2  11   0  164.29    9.75
  -2  11   0  150.19    9.21
   2  11   0  155.56    9.52
   2  11   1   43.47    4.06
   2  11   1   38.05    3.86
   2  11   1   38.55    4.10
   2  11   1   43.30    4.17
   2  11   1   37.86    3.55
  -2  11  -1   43.54    4.13
   2  11   2  258.46   14.62
   2  11   2  288.99   14.29
   2  11   2  259.69   14.22
   2  11   2  247.98   13.99
  -2  11  -2  291.31   14.68
   2  11   3   70.77    4.78
   2  11   3   65.49    4.80
   2  11   3   66.43    4.98
   2  11   3   60.40    5.15
  -2  11  -3   76.30    5.54
   2  11   4   26.01    3.15
   2  11   4   26.08    3.25
   2  11   5    0.47    1.75
   2  11   5    1.01    1.75
  -2  11  -5    2.42    2.10
   2  11   6  144.43    8.20
  -2  11  -7  144.24    7.75
  -2  11  -8    0.95    0.90
  -2  12   8   11.92    1.69
   2  12  -8   12.22    1.37
  -2  12   7   83.87    5.61
   2  12  -7   92.75    5.14
   2  12  -7   84.36    4.88
  -2  12   6  164.79    9.23
  -2  12   6  144.69    9.21
   2  12  -6  179.11    8.93
   2  12  -6  155.01    8.34
  -2  12   5   82.08    5.82
  -2  12   5   87.77    5.20
  -2  12   5   82.08    6.04
   2  12  -5   75.29    4.73
   2  12  -4   11.94    2.18
  -2  12   4   11.31    2.31
  -2  12   4    9.41    2.86
   2  12  -4    8.04    1.54
   2  12  -3   63.95    4.63
  -2  12   3   59.90    4.84
  -2  12   3   58.05    4.90
   2  12  -2  161.46    8.86
   2  12  -2  138.86    8.37
   2  12  -1   86.03    5.89
  -2  12   1   75.30    5.25
   2  12  -1   80.56    5.60
   2  12  -1   92.54    5.98
   2  12  -1   88.09    5.71
   2  12   0   62.51    4.79
   2  12   0   58.41    4.77
   2  12   0   62.06    4.74
   2  12   0   60.64    4.44
  -2  12   0   60.87    4.51
   2  12   1   78.05    5.13
   2  12   1   68.91    5.17
   2  12   1   70.45    5.15
   2  12   1   64.70    4.54
   2  12   1   68.58    4.96
  -2  12  -1   70.68    5.02
   2  12   2   67.78    4.59
   2  12   2   58.85    4.71
   2  12   2   55.92    4.35
  -2  12  -2   71.25    4.87
   2  12   3   21.65    2.34
   2  12   3   20.62    2.69
  -2  12  -3   23.06    2.93
   2  12   4   45.10    3.87
  -2  12  -4   63.14    4.30
   2  12   5   22.89    2.49
  -2  12  -5   35.47    2.95
  -2  12  -6   39.98    2.73
  -2  12  -7   59.89    3.14
  -2  12  -7   52.63    3.15
  -2  13   7   34.66    2.31
   2  13  -6   10.40    1.54
   2  13  -6   13.50    1.58
  -2  13   6   12.98    1.68
  -2  13   5   12.46    1.55
   2  13  -5   14.33    1.92
   2  13  -4   86.08    5.12
  -2  13   4   74.41    4.82
  -2  13   3    3.39    1.75
   2  13  -3    2.57    1.59
   2  13  -3    4.29    1.70
   2  13  -3    6.52    1.80
  -2  13   2    6.58    2.18
   2  13  -2    8.94    1.94
   2  13  -2    8.22    1.87
   2  13  -1    6.69    1.81
   2  13  -1    8.05    1.90
  -2  13   1    7.58    2.18
   2  13  -1    7.52    1.65
  -2  13   1    5.82    1.34
   2  13   0   47.50    3.80
   2  13   0   50.42    3.57
  -2  13   0   47.32    3.53
   2  13   1   94.92    5.45
   2  13   1   78.29    5.20
  -2  13  -1   91.08    5.34
   2  13   2   35.22    2.80
  -2  13  -2   35.68    3.02
   2  13   3  127.71    6.73
  -2  13  -3  134.68    7.24
  -2  13  -4    3.89    1.47
  -2  13  -5   24.89    2.07
   2  14  -5   37.50    2.32
   2  14  -4    2.78    0.97
   2  14  -4    2.43    0.96
   2  14  -3  126.28    6.30
   2  14  -3  121.33    6.18
  -2  14   2   31.97    2.56
   2  14  -2   31.71    2.44
   2  14  -2   27.92    2.28
   2  14  -1    6.58    1.43
  -2  14   1    8.00    1.67
   2  14  -1    6.41    1.09
   2  14  -1    4.48    1.21
   2  14   0   10.08    1.55
  -2  14   0   10.06    1.77
   2  14   0   10.56    1.43
   2  14   1   71.89    3.85
  -2  14  -1   59.99    3.62
  -2  14  -2  149.09    7.24
  -2  14  -2  129.27    6.89
  -2  14  -3   16.66    1.39
   3 -14  -3   15.54    1.31
   3 -14  -3   14.60    1.30
   3 -14  -2   41.82    2.58
   3 -14  -2   41.24    2.56
   3 -14  -1    2.23    0.81
   3 -14   0   12.86    1.17
   3 -14   0   10.31    1.09
   3 -13  -6   48.57    2.95
   3 -13  -5   22.21    1.89
   3 -13  -5   23.40    2.02
   3 -13  -5   20.40    1.82
   3 -13  -4   56.33    3.50
   3 -13  -4   52.11    3.55
   3 -13  -4   57.59    3.60
   3 -13  -3   22.02    2.24
   3 -13  -3   18.50    2.14
   3 -13  -2   38.88    2.98
   3 -13  -2   39.92    3.13
   3 -13  -2   40.98    3.11
   3 -13  -1    7.86    1.57
   3 -13  -1   10.58    1.64
   3 -13  -1    8.14    1.68
   3 -13   0   12.33    1.81
   3 -13   0   11.20    1.67
   3 -13   0   12.34    1.79
   3 -13   0   12.41    1.74
   3 -13   1    0.60    1.12
   3 -13   1    0.08    1.11
   3 -13   1   -0.08    1.13
   3 -13   2   96.68    5.35
   3 -13   2   99.17    5.39
   3 -13   3   46.42    2.85
   3 -13   3   43.14    2.75
   3 -13   4    7.40    0.91
   3 -12  -8   95.82    5.19
   3 -12  -8  105.30    5.28
   3 -12  -7  103.44    5.68
   3 -12  -7   99.91    5.69
   3 -12  -6    6.05    1.66
   3 -12  -6    4.76    1.22
   3 -12  -6    4.25    1.25
   3 -12  -5   25.96    2.66
   3 -12  -5   28.76    2.67
   3 -12  -4   43.81    3.44
   3 -12  -4   51.09    3.92
   3 -12  -3    7.57    1.83
   3 -12  -3   10.30    1.97
   3 -12  -3    9.95    2.15
   3 -12  -3   10.16    2.28
   3 -12  -3   11.26    2.09
   3 -12  -2   22.55    2.60
   3 -12  -2   22.63    2.67
   3 -12  -2   23.17    2.92
   3 -12  -1    3.98    1.82
   3 -12  -1    2.73    1.75
   3 -12  -1    4.27    1.87
   3 -12   0   15.24    2.19
   3 -12   0   13.50    2.21
   3 -12   0   14.83    2.42
   3 -12   0   13.25    2.06
   3 -12   1   63.08    4.34
   3 -12   1   67.89    4.47
   3 -12   1   58.94    4.32
   3 -12   1   64.34    4.27
   3 -12   2  187.35   10.02
   3 -12   2  193.16   10.10
   3 -12   3   20.92    2.16
   3 -12   3   18.56    2.04
   3 -12   4   12.74    1.71
   3 -12   4   11.56    1.57
   3 -12   4   10.20    1.47
   3 -12   5   13.68    1.52
   3 -12   5   10.27    1.29
   3 -11  -9   14.10    1.39
   3 -11  -8   17.87    2.01
   3 -11  -8   15.48    2.06
   3 -11  -7  123.11    6.90
   3 -11  -7  124.67    6.96
   3 -11  -7  108.84    6.35
   3 -11  -7  112.71    6.32
   3 -11  -6  195.14   10.85
   3 -11  -6  227.35   11.59
   3 -11  -6  216.44   11.31
   3 -11  -6  209.99   11.11
   3 -11  -5   69.98    4.89
   3 -11  -5   63.31    4.54
   3 -11  -5   61.48    4.73
   3 -11  -4   29.04    3.32
   3 -11  -4   29.72    3.19
   3 -11  -4   32.03    3.22
   3 -11  -4   27.11    3.10
   3 -11  -4   33.15    3.47
   3 -11  -3   47.06    4.03
   3 -11  -3   50.38    4.11
   3 -11  -3   49.28    4.34
   3 -11  -3   48.48    4.40
   3 -11  -2   53.80    4.28
   3 -11  -2   51.16    4.61
   3 -11  -2   52.65    4.27
   3 -11  -2   52.66    4.26
   3 -11  -1   16.41    2.55
   3 -11  -1   19.68    3.10
   3 -11  -1   12.17    2.41
   3 -11  -1   13.32    2.57
   3 -11   0  121.30    7.26
   3 -11   0  114.67    7.25
   3 -11   0  123.57    7.57
   3 -11   0  116.24    7.22
   3 -11   1    9.80    2.27
   3 -11   1    9.05    2.10
   3 -11   1    8.87    2.33
   3 -11   1    9.85    2.11
   3 -11   2  160.79    9.13
   3 -11   2  163.83    9.08
   3 -11   2  151.67    8.92
   3 -11   2  170.41    8.98
   3 -11   3    9.98    1.74
   3 -11   3   13.58    2.22
   3 -11   3   14.13    2.14
   3 -11   4   35.83    3.13
   3 -11   4   34.10    2.78
   3 -11   4   33.69    2.94
   3 -11   5   18.33    2.11
   3 -11   5   15.74    1.76
   3 -11   5   14.00    1.85
   3 -11   6   37.79    2.51
   3 -11   7    1.99    0.81
   3 -10 -10   53.42    3.30
   3 -10  -9   20.37    2.11
   3 -10  -9   25.60    2.49
   3 -10  -9   21.55    2.21
   3 -10  -8  139.87    7.66
   3 -10  -8  135.80    7.71
   3 -10  -8  120.19    7.06
   3 -10  -7  249.84   13.43
   3 -10  -7  269.37   13.96
   3 -10  -7  261.86   13.37
   3 -10  -6   15.37    2.62
   3 -10  -6   16.92    2.66
   3 -10  -6   16.39    2.68
   3 -10  -5   82.63    5.81
   3 -10  -5   86.71    5.71
   3 -10  -5   71.75    5.65
   3 -10  -5   82.08    5.90
   3 -10  -4   25.27    3.21
   3 -10  -4   25.93    3.49
   3 -10  -4   31.27    3.61
   3 -10  -4   24.40    3.15
   3 -10  -3   79.09    5.49
   3 -10  -3   67.57    5.33
   3 -10  -3   83.42    5.98
   3 -10  -3   74.22    5.50
   3 -10  -2  131.51    8.12
   3 -10  -2  131.27    8.20
   3 -10  -2  145.55    8.77
   3 -10  -2  137.66    8.34
   3 -10  -1   59.55    4.61
   3 -10  -1   52.42    4.58
   3 -10  -1   54.23    6.34
   3 -10  -1   63.36    4.77
   3 -10   0  117.59    7.36
   3 -10   0  119.37    7.47
   3 -10   0  110.58    9.31
   3 -10   0  123.95    7.48
   3 -10   1   -0.92    1.81
   3 -10   1    0.27    1.46
   3 -10   1    0.16    1.97
   3 -10   1    2.38    2.09
   3 -10   1   -0.15    1.70
   3 -10   2    6.09    1.82
   3 -10   2    3.74    2.10
   3 -10   2    6.77    2.12
   3 -10   2    9.33    2.24
   3 -10   2    7.25    1.91
   3 -10   3   10.66    2.25
   3 -10   3    9.31    2.29
   3 -10   3    6.04    1.83
   3 -10   4    2.23    1.60
   3 -10   4    0.67    1.68
   3 -10   5   14.10    2.13
   3 -10   5   12.98    2.09
   3 -10   6   10.21    1.77
   3 -10   6   12.84    1.82
   3 -10   7    2.07    1.11
   3 -10   8   62.97    3.41
   3 -10   8   60.72    3.41
   3  -9 -11   53.56    3.22
   3  -9 -10   35.61    2.65
   3  -9 -10   33.69    2.56
   3  -9 -10   33.74    2.86
   3  -9  -9   37.30    3.51
   3  -9  -9   37.76    3.25
   3  -9  -8  108.94    6.80
   3  -9  -8  104.05    6.66
   3  -9  -8  110.80    7.04
   3  -9  -8  101.82    6.46
   3  -9  -7   20.22    3.00
   3  -9  -7   27.27    3.27
   3  -9  -7   31.46    3.57
   3  -9  -7   21.97    2.81
   3  -9  -6   87.39    6.33
   3  -9  -6   90.71    6.20
   3  -9  -6   95.25    6.47
   3  -9  -5  120.43    7.76
   3  -9  -5  110.43    7.37
   3  -9  -5  116.67    7.37
   3  -9  -5  124.31    7.80
   3  -9  -5  106.55    9.78
   3  -9  -5  125.98    7.73
   3  -9  -5   98.81    8.72
   3  -9  -4   48.51    4.60
   3  -9  -4   47.07    4.29
   3  -9  -4   53.09    4.38
   3  -9  -4   54.20    6.41
   3  -9  -4   52.12    4.65
   3  -9  -4   41.55    5.54
   3  -9  -3   51.36    4.46
   3  -9  -3   54.76    4.43
   3  -9  -3   55.95    4.90
   3  -9  -3   49.21    6.06
   3  -9  -3   48.36    4.38
   3  -9  -2  189.87   10.40
   3  -9  -2  180.80   10.48
   3  -9  -2  178.55   10.42
   3  -9  -1   31.02    3.39
   3  -9  -1   35.00    3.41
   3  -9  -1   30.55    3.39
   3  -9  -1   27.76    4.97
   3  -9   0   30.99    3.40
   3  -9   0   32.99    3.19
   3  -9   0   32.43    3.43
   3  -9   0   27.05    3.23
   3  -9   0   34.75    5.19
   3  -9   1   91.27    6.13
   3  -9   1   86.15    5.84
   3  -9   1   94.70    6.05
   3  -9   1   81.94    7.65
   3  -9   1   85.28    5.92
   3  -9   2   18.62    2.71
   3  -9   2   20.49    2.74
   3  -9   2   22.44    2.77
   3  -9   2   14.56    3.52
   3  -9   3   23.89    2.99
   3  -9   3   27.95    3.09
   3  -9   3   26.60    2.88
   3  -9   4   41.80    3.83
   3  -9   4   44.03    3.88
   3  -9   5    2.40    1.85
   3  -9   5    3.35    1.82
   3  -9   6   64.03    4.46
   3  -9   6   54.59    4.14
   3  -9   6   58.31    4.36
   3  -9   7   75.75    4.83
   3  -9   7   73.01    4.73
   3  -9   8    6.07    1.35
   3  -9   8    5.45    1.28
   3  -9   9    9.70    1.06
   3  -8 -12    2.43    0.84
   3  -8 -11  100.00    5.74
   3  -8 -10   31.06    2.72
   3  -8 -10   27.75    2.69
   3  -8 -10   31.26    3.15
   3  -8  -9   14.56    2.40
   3  -8  -9   16.51    2.92
   3  -8  -9   15.88    2.52
   3  -8  -8   11.31    2.48
   3  -8  -8   11.06    2.03
   3  -8  -8   13.19    2.91
   3  -8  -8   12.39    2.46
   3  -8  -8   16.14    2.99
   3  -8  -7    8.06    2.34
   3  -8  -7    8.83    2.68
   3  -8  -7    5.34    2.54
   3  -8  -7    6.43    2.05
   3  -8  -6    2.94    2.23
   3  -8  -6    1.52    2.40
   3  -8  -6    1.79    3.23
   3  -8  -6    2.72    1.99
   3  -8  -6    0.29    2.28
   3  -8  -5   25.14    3.10
   3  -8  -5   27.99    3.42
   3  -8  -5   28.13    4.90
   3  -8  -5   23.81    3.25
   3  -8  -5   22.63    4.18
   3  -8  -5   32.92    3.55
   3  -8  -4  297.71   16.35
   3  -8  -4  322.30   19.00
   3  -8  -4  289.30   16.04
   3  -8  -4  301.86   18.08
   3  -8  -4  323.61   16.13
   3  -8  -4  312.72   16.25
   3  -8  -4  312.69   16.43
   3  -8  -3  690.21   33.65
   3  -8  -3  713.33   33.60
   3  -8  -3  741.58   36.68
   3  -8  -3  674.23   33.93
   3  -8  -3  693.97   35.88
   3  -8  -3  661.24   33.66
   3  -8  -2  588.36   29.66
   3  -8  -2  635.69   29.71
   3  -8  -2  593.52   29.73
   3  -8  -1  546.69   26.99
   3  -8  -1  568.63   26.98
   3  -8  -1  507.47   26.72
   3  -8  -1  601.44   29.71
   3  -8  -1  551.67   27.00
   3  -8   0  550.03   26.83
   3  -8   0  530.21   26.75
   3  -8   0  573.69   29.30
   3  -8   0  542.40   26.82
   3  -8   1   17.73    2.61
   3  -8   1   17.92    2.60
   3  -8   1   21.85    4.10
   3  -8   2   59.02    4.49
   3  -8   2   52.89    4.34
   3  -8   2   55.91    6.01
   3  -8   3   31.78    3.32
   3  -8   3   37.86    3.61
   3  -8   3   32.01    3.18
   3  -8   4   93.77    6.22
   3  -8   4   91.48    6.45
   3  -8   4   96.90    6.45
   3  -8   5   27.19    3.39
   3  -8   5   29.03    3.13
   3  -8   5   23.47    3.17
   3  -8   6   25.04    3.02
   3  -8   6   24.45    3.11
   3  -8   6   19.42    2.66
   3  -8   7   29.84    2.92
   3  -8   7   23.80    2.75
   3  -8   8   47.64    3.31
   3  -8   8   46.49    3.19
   3  -8   9   15.27    1.75
   3  -7 -12    8.24    1.50
   3  -7 -12    7.80    1.34
  -3  -7  12    5.14    0.92
  -3  -7  11   22.54    2.27
   3  -7 -11   29.77    2.73
   3  -7 -10   20.54    2.57
   3  -7 -10   20.09    2.60
   3  -7 -10   23.24    2.57
   3  -7 -10   27.58    3.23
   3  -7  -9    6.98    2.49
   3  -7  -9    7.02    2.42
   3  -7  -9    6.03    2.14
   3  -7  -8   72.05    5.35
   3  -7  -8   65.23    5.30
   3  -7  -8   75.10    5.70
   3  -7  -8   77.72    5.72
   3  -7  -8   63.03    7.22
   3  -7  -8   65.78    4.78
   3  -7  -7   72.45    5.57
   3  -7  -7   64.27    5.20
   3  -7  -7   72.54    5.64
   3  -7  -7   52.16    6.90
   3  -7  -7   70.72    5.04
   3  -7  -6   46.39    4.18
   3  -7  -6   43.40    4.33
   3  -7  -6   40.85    3.93
   3  -7  -6   37.77    4.63
   3  -7  -5  247.22   13.66
   3  -7  -5  262.63   13.79
   3  -7  -5  256.49   14.11
   3  -7  -5  263.38   13.92
   3  -7  -5  263.55   14.04
   3  -7  -5  280.39   15.68
   3  -7  -4   69.13    5.16
   3  -7  -4   81.96    5.49
   3  -7  -4   80.37    5.33
   3  -7  -4   79.11    5.62
   3  -7  -4   75.45    6.94
   3  -7  -4   83.42    5.73
   3  -7  -4   87.65    7.85
   3  -7  -4   73.59    5.40
   3  -7  -3  505.08   24.69
   3  -7  -3  484.45   24.57
   3  -7  -3  536.00   27.65
   3  -7  -3  507.91   25.10
   3  -7  -3  541.52   27.08
   3  -7  -3  486.41   24.80
   3  -7  -2  419.94   20.44
   3  -7  -2  399.13   20.47
   3  -7  -1  183.59   10.46
   3  -7  -1  212.36   12.79
   3  -7  -1  200.75   10.56
   3  -7  -1  189.42   10.45
   3  -7   0  175.22    9.62
   3  -7   0  166.55    9.61
   3  -7   0  188.25   11.76
   3  -7   0  174.03    9.58
   3  -7   1  122.61    7.44
   3  -7   1  118.55    7.26
   3  -7   1  127.80    7.48
   3  -7   1  129.39    9.23
   3  -7   2   19.36    2.65
   3  -7   2   19.39    2.82
   3  -7   2   17.77    2.66
   3  -7   2   20.59    2.64
   3  -7   2   16.13    3.59
   3  -7   3  412.00   20.72
   3  -7   3  392.07   20.28
   3  -7   3  407.09   20.56
   3  -7   4  199.56   10.61
   3  -7   4  192.97   10.45
   3  -7   4  171.59   10.01
   3  -7   5  248.13   12.61
   3  -7   5  239.31   12.46
   3  -7   5  212.30   12.00
   3  -7   6   51.92    4.46
   3  -7   6   42.07    3.95
   3  -7   6   55.49    4.43
   3  -7   7   92.94    5.82
   3  -7   7   88.08    5.66
   3  -7   8   22.36    2.74
   3  -7   8   22.12    2.65
   3  -7   9   14.01    1.99
   3  -7  10   29.89    2.16
   3  -6 -13    3.11    0.92
   3  -6 -12   19.99    2.27
  -3  -6  12   16.59    1.92
   3  -6 -12   19.30    2.11
   3  -6 -11   10.94    2.16
   3  -6 -11    8.15    1.71
   3  -6 -10    8.50    2.14
   3  -6 -10    8.11    2.24
   3  -6 -10    8.41    1.95
   3  -6 -10    7.67    2.58
   3  -6  -9   30.67    3.27
   3  -6  -9   29.72    3.72
   3  -6  -9   27.08    3.46
   3  -6  -8   16.36    2.79
   3  -6  -8   10.01    2.75
   3  -6  -8   16.66    3.35
   3  -6  -8   18.71    3.18
   3  -6  -8   12.91    2.20
   3  -6  -8   12.63    3.83
   3  -6  -7   20.05    3.27
   3  -6  -7   20.34    2.98
   3  -6  -7   22.71    3.41
   3  -6  -7   14.05    3.97
   3  -6  -7   15.68    2.51
   3  -6  -6   76.33    5.46
   3  -6  -6   71.26    7.42
   3  -6  -6   78.06    5.36
   3  -6  -6   74.58    5.73
   3  -6  -6   66.12    5.93
   3  -6  -5  145.13    8.54
   3  -6  -5  142.21    8.68
   3  -6  -5  153.54    8.43
   3  -6  -5  159.23    8.78
   3  -6  -5  134.78    9.68
   3  -6  -4   19.41    2.55
   3  -6  -4   18.58    2.71
   3  -6  -4   19.61    2.66
   3  -6  -4   20.75    2.50
   3  -6  -4   22.29    3.81
   3  -6  -4   21.62    2.54
   3  -6  -3   99.58    6.10
   3  -6  -3   98.19    6.34
   3  -6  -3  104.36    7.82
   3  -6  -3  105.76    6.27
   3  -6  -2  878.54   41.45
   3  -6  -2  948.48   44.12
   3  -6  -2  838.55   41.37
   3  -6  -1  127.64    7.56
   3  -6  -1  131.21    7.53
   3  -6  -1  148.39    9.58
   3  -6   0  151.07    8.45
   3  -6   0  147.40    8.49
   3  -6   0  163.79   10.37
   3  -6   1  222.17   11.47
   3  -6   1  218.31   11.24
   3  -6   1  191.75   10.97
   3  -6   1  174.37   11.77
   3  -6   1  227.79   11.40
   3  -6   1  236.47   13.15
   3  -6   2  707.69   33.67
   3  -6   2  655.38   34.74
   3  -6   2  702.19   33.55
   3  -6   2  662.17   33.23
   3  -6   2  754.66   35.28
   3  -6   3   15.52    2.49
   3  -6   3   11.63    2.17
   3  -6   3   16.31    3.18
   3  -6   3   17.19    2.60
   3  -6   4    8.63    2.75
   3  -6   4    5.70    1.96
   3  -6   4    9.44    2.22
   3  -6   4    8.23    2.31
   3  -6   5   44.64    5.56
   3  -6   5   40.61    3.81
   3  -6   5   41.51    4.00
   3  -6   5   31.89    3.46
   3  -6   6   23.23    3.36
   3  -6   6   17.74    3.91
   3  -6   7    3.33    1.81
   3  -6   7    2.95    2.09
   3  -6   8   12.71    2.48
   3  -6   9   19.86    2.34
   3  -6   9   19.98    2.48
   3  -6  10    7.74    1.45
   3  -6  10    8.16    1.37
  -3  -5  13   96.32    5.71
   3  -5 -13  122.38    6.00
   3  -5 -12   61.51    4.43
   3  -5 -12   63.59    4.35
   3  -5 -11  131.68    7.49
   3  -5 -11  120.47    7.00
   3  -5 -11  116.39    6.78
   3  -5 -11  115.10    7.06
   3  -5 -10   11.04    2.18
   3  -5 -10   13.60    2.64
   3  -5 -10   11.29    2.36
   3  -5 -10   12.72    2.63
   3  -5 -10   10.88    2.04
   3  -5  -9   30.95    3.26
   3  -5  -9   26.66    3.50
   3  -5  -9   21.81    4.56
   3  -5  -9   27.35    2.92
   3  -5  -9   30.37    3.66
   3  -5  -8   16.73    2.40
   3  -5  -8   22.05    2.99
   3  -5  -8   19.84    4.35
   3  -5  -8   22.51    3.31
   3  -5  -8   19.91    3.39
   3  -5  -8   18.32    3.54
   3  -5  -8   17.91    3.11
   3  -5  -7   39.88    4.74
   3  -5  -7   47.49    4.25
   3  -5  -7   35.07    3.19
   3  -5  -7   42.89    5.73
   3  -5  -7   36.62    3.48
   3  -5  -6   57.31    4.36
   3  -5  -6   51.04    4.38
   3  -5  -6   53.41    4.55
   3  -5  -6   44.42    4.98
   3  -5  -6   56.54    3.79
   3  -5  -6   49.14    5.87
   3  -5  -6   54.89    4.20
   3  -5  -6   47.15    4.55
   3  -5  -5   33.47    3.15
   3  -5  -5   32.12    3.23
   3  -5  -5   30.44    2.91
   3  -5  -5   36.56    3.28
   3  -5  -5   31.06    3.88
   3  -5  -5   30.64    3.86
   3  -5  -5   30.52    2.73
   3  -5  -5   34.44    3.21
   3  -5  -5   34.51    4.97
   3  -5  -4   16.79    2.25
   3  -5  -4   17.93    2.40
   3  -5  -4   21.34    2.63
   3  -5  -4   23.95    4.01
   3  -5  -4   18.28    3.26
   3  -5  -3  152.07    9.71
   3  -5  -2  393.10   20.73
   3  -5  -2  412.06   21.35
   3  -5  -1   79.18    6.32
   3  -5  -1   69.73    5.47
   3  -5   0   44.79    4.34
   3  -5   0   61.19    5.30
   3  -5   1   74.12    5.80
   3  -5   1   82.90    6.28
   3  -5   2  145.95    9.72
   3  -5   2  155.21    9.58
   3  -5   2  143.07    8.28
   3  -5   3  455.05   22.71
   3  -5   3  431.45   20.49
   3  -5   3  444.84   22.16
   3  -5   4  130.55    9.78
   3  -5   4  128.68    9.35
   3  -5   5  372.64   20.81
   3  -5   5  337.16   17.62
   3  -5   6   60.28    6.86
   3  -5   6   67.08    5.06
   3  -5   6   59.66    4.67
   3  -5   7    2.28    2.78
   3  -5   7    0.47    2.79
   3  -5   7    0.78    1.50
   3  -5   7    1.92    1.87
   3  -5   8   36.97    3.49
   3  -5   8   30.64    3.14
   3  -5   9   34.92    3.19
   3  -5   9   51.02    3.66
   3  -5  10   15.82    1.86
   3  -5  11  101.29    5.45
   3  -4 -13   19.52    2.09
   3  -4 -12   37.85    3.19
   3  -4 -12   41.47    3.59
   3  -4 -11   95.99    6.26
   3  -4 -11  109.27    6.79
   3  -4 -11  105.67    6.28
   3  -4 -11  101.30    6.52
   3  -4 -10   33.30    3.64
   3  -4 -10   32.03    3.39
   3  -4 -10   33.81    3.31
   3  -4 -10   31.40    3.60
   3  -4 -10   32.42    3.12
   3  -4  -9    9.25    2.73
   3  -4  -9   14.02    2.86
   3  -4  -9   10.01    2.22
   3  -4  -9    9.25    2.40
   3  -4  -9    6.38    2.81
   3  -4  -9   10.55    3.65
   3  -4  -9    9.90    2.69
   3  -4  -9    9.14    2.12
   3  -4  -8   26.40    3.43
   3  -4  -8   34.03    3.65
   3  -4  -8   29.80    3.23
   3  -4  -8   28.73    3.56
   3  -4  -8   29.84    2.99
   3  -4  -8   30.83    3.88
   3  -4  -8   18.68    4.33
   3  -4  -8   29.09    4.41
   3  -4  -7   49.84    5.48
   3  -4  -7   49.81    6.13
   3  -4  -7   54.86    4.02
   3  -4  -7   62.00    4.82
   3  -4  -7   58.70    4.40
   3  -4  -7   47.69    4.02
   3  -4  -6  499.02   25.41
   3  -4  -6  469.96   23.89
   3  -4  -6  479.47   23.89
   3  -4  -6  488.50   23.47
   3  -4  -6  488.11   24.13
   3  -4  -6  525.63   24.10
   3  -4  -6  475.25   26.09
   3  -4  -6  455.16   23.64
   3  -4  -6  472.50   24.15
   3  -4  -5  136.46    7.34
   3  -4  -5  145.62    9.03
   3  -4  -5  152.58    9.83
   3  -4  -5  127.57    7.50
   3  -4  -5  127.20    7.66
   3  -4  -5  133.05    8.30
   3  -4  -4   55.17    3.79
   3  -4  -4   64.48    5.20
   3  -4  -4   58.57    4.96
   3  -4  -3  273.40   15.92
   3  -4  -3  279.94   15.55
   3  -4  -3  290.35   15.40
   3  -4  -2  278.56   15.70
   3  -4  -2  300.40   16.26
   3  -4  -2  295.17   15.84
   3  -4  -1  660.16   28.38
   3  -4  -1  516.26   26.67
   3  -4   0   91.85    6.60
   3  -4   0   98.99    6.71
   3  -4   0   98.47    7.07
   3  -4   1    6.46    2.23
   3  -4   1    7.99    2.52
   3  -4   1    4.37    2.54
   3  -4   2  140.99    9.26
   3  -4   2  136.89    9.30
   3  -4   3  140.60    8.35
   3  -4   3  155.70   10.18
   3  -4   3  147.54    8.31
   3  -4   4   71.40    5.01
   3  -4   4   67.17    6.11
   3  -4   4   81.14    5.24
   3  -4   4   75.73    5.29
   3  -4   5  235.25   12.73
   3  -4   5  249.18   13.00
   3  -4   5  223.62   12.59
   3  -4   6  232.45   12.48
   3  -4   6  220.20   12.37
   3  -4   7   62.08    4.70
   3  -4   7   52.51    6.56
   3  -4   7   46.17    6.51
   3  -4   7   55.10    4.54
   3  -4   8   31.74    3.30
   3  -4   8   27.55    3.15
   3  -4   9   47.30    3.80
   3  -4   9   47.86    3.89
   3  -4  10   29.03    2.63
   3  -4  11    1.60    0.76
   3  -4  11    2.14    1.04
  -3  -3  14   87.18    4.68
   3  -3 -13   81.67    4.82
   3  -3 -13   76.97    4.77
   3  -3 -13   83.35    5.03
   3  -3 -12   37.69    3.51
   3  -3 -12   50.23    3.93
   3  -3 -12   50.23    3.93
   3  -3 -12   45.55    3.62
   3  -3 -11  339.73   17.61
   3  -3 -11  336.85   17.67
   3  -3 -11  332.39   17.22
   3  -3 -11  322.12   17.41
   3  -3 -11  354.13   17.29
   3  -3 -10   69.68    5.36
   3  -3 -10   65.62    5.10
   3  -3 -10   67.67    5.40
   3  -3 -10   54.75    6.44
   3  -3 -10   61.00    6.62
   3  -3 -10   76.33    5.09
   3  -3  -9   61.78    4.76
   3  -3  -9   51.27    6.12
   3  -3  -9   64.73    4.59
   3  -3  -9   57.64    4.47
   3  -3  -9   57.31    4.98
   3  -3  -9   56.64    4.93
   3  -3  -9   44.11    5.99
   3  -3  -9   59.33    5.02
   3  -3  -8   50.06    4.67
   3  -3  -8   55.38    4.43
   3  -3  -8   62.57    4.43
   3  -3  -8   64.37    5.25
   3  -3  -8   59.68    4.86
   3  -3  -8   58.33    4.83
   3  -3  -8   61.61    6.47
   3  -3  -8   66.37    6.33
   3  -3  -7   57.34    4.75
   3  -3  -7   62.89    4.48
   3  -3  -7   59.62    4.27
   3  -3  -7   53.70    4.55
   3  -3  -7   64.09    5.91
   3  -3  -7   57.07    6.10
   3  -3  -6   14.51    3.12
   3  -3  -6   13.16    2.18
   3  -3  -6   12.50    2.43
   3  -3  -6   12.55    2.19
   3  -3  -6   18.40    2.55
   3  -3  -6   14.12    2.03
   3  -3  -6   14.36    3.25
   3  -3  -5  303.21   16.29
   3  -3  -5  281.02   14.58
   3  -3  -5  316.48   16.70
   3  -3  -4  155.49    8.58
   3  -3  -4  175.16   10.12
   3  -3  -4  180.03   10.51
   3  -3  -4  167.45    9.56
   3  -3  -3  250.53   13.02
   3  -3  -3  270.36   14.74
   3  -3  -3  275.84   14.86
   3  -3  -3  266.12   14.24
   3  -3  -3  284.20   14.63
   3  -3  -2  203.61   11.79
   3  -3  -2  206.53   11.52
   3  -3  -2  197.03   11.72
   3  -3  -1 1143.56   46.05
   3  -3  -1  865.38   44.20
   3  -3   0   47.13    4.42
   3  -3   0   41.65    4.03
   3  -3   0   41.72    3.55
   3  -3   1   50.70    4.71
   3  -3   1   53.61    4.93
   3  -3   2  337.56   18.54
   3  -3   3  122.78    8.82
   3  -3   4  163.23    9.05
   3  -3   4  159.59    8.86
   3  -3   4  148.08    9.91
   3  -3   4  158.10    8.98
   3  -3   5  524.67   25.54
   3  -3   5  505.80   25.23
   3  -3   5  519.32   25.44
   3  -3   5  490.35   26.36
   3  -3   6   13.91    2.60
   3  -3   6   10.20    3.49
   3  -3   6   13.65    2.42
   3  -3   6   15.70    2.44
   3  -3   7  194.53   11.12
   3  -3   7  198.16   11.47
   3  -3   7  209.50   11.54
   3  -3   8    3.93    2.25
   3  -3   8    1.10    1.70
   3  -3   8    1.85    1.97
   3  -3   9    2.29    1.60
   3  -3   9    3.84    1.99
   3  -3   9    3.45    1.95
   3  -3  10    9.03    1.92
   3  -3  10   11.06    1.93
   3  -3  11    0.93    1.07
  -3  -3 -11    0.94    1.27
   3  -3  11    1.66    1.11
   3  -2 -14   15.54    1.55
   3  -2 -14   17.99    1.68
   3  -2 -13  132.91    7.23
   3  -2 -13  124.11    7.08
   3  -2 -12    5.07    1.75
   3  -2 -12    5.74    2.02
   3  -2 -12    4.11    1.91
  -3  -2  12    4.74    1.52
   3  -2 -12    4.85    2.04
   3  -2 -11   37.86    3.62
   3  -2 -11   37.59    3.86
   3  -2 -11   36.90    3.60
   3  -2 -11   38.81    3.87
   3  -2 -11   37.82    3.83
   3  -2 -10  106.20    7.20
   3  -2 -10  106.84    6.99
   3  -2 -10  108.82    6.95
   3  -2 -10  110.19    7.28
   3  -2 -10  111.45    9.11
   3  -2  -9   17.73    2.49
   3  -2  -9   20.09    3.44
   3  -2  -9   19.33    4.11
   3  -2  -9   20.83    3.02
   3  -2  -9   19.31    2.89
   3  -2  -9   18.81    3.15
   3  -2  -9   18.10    3.80
   3  -2  -8  235.38   13.07
   3  -2  -8  239.75   12.71
   3  -2  -8  232.63   12.89
   3  -2  -8  252.51   13.38
   3  -2  -8  229.47   12.99
   3  -2  -8  264.33   15.11
   3  -2  -8  235.08   14.72
   3  -2  -7   34.24    3.66
   3  -2  -7   39.00    4.77
   3  -2  -7   39.76    3.43
   3  -2  -7   40.05    3.73
   3  -2  -7   48.80    5.13
   3  -2  -7   42.66    3.87
   3  -2  -6  440.02   20.75
   3  -2  -6  449.70   22.63
   3  -2  -6  486.88   22.89
   3  -2  -5   54.53    3.71
   3  -2  -5   55.01    4.94
   3  -2  -5   51.57    5.03
   3  -2  -4  922.72   41.82
   3  -2  -4  811.69   40.07
   3  -2  -4  840.89   41.54
   3  -2  -4  920.26   42.35
   3  -2  -3  202.68   11.00
   3  -2  -3  237.00   12.46
   3  -2  -3  237.10   12.64
   3  -2  -3  242.30   12.96
   3  -2  -2  222.38    9.71
   3  -2  -2  217.57   10.16
   3  -2  -1  609.38   27.82
   3  -2  -1  520.02   26.31
   3  -2   0  168.23   10.22
   3  -2   0  166.81    9.29
   3  -2   0  159.84    9.98
   3  -2   1  640.66   32.51
   3  -2   1  653.87   32.07
   3  -2   1  652.24   32.60
   3  -2   2  154.99    9.26
   3  -2   2  159.87    9.61
   3  -2   3  427.19   21.30
   3  -2   3  412.90   20.62
   3  -2   4  415.91   21.25
   3  -2   4  480.39   23.78
   3  -2   4  428.60   22.42
  -3  -2  -4  408.98   22.30
   3  -2   5  101.67    6.37
   3  -2   5   99.16    6.13
  -3  -2  -5   91.34    7.53
   3  -2   5   92.26    7.30
   3  -2   5  118.93    8.96
  -3  -2  -6   53.01    5.59
   3  -2   6   48.80    4.02
   3  -2   7  182.91   13.34
   3  -2   7  195.93   13.64
   3  -2   7  179.44   10.08
   3  -2   7  187.77   10.63
   3  -2   7  173.41   10.37
  -3  -2  -7  164.77   12.37
   3  -2   8   31.98    5.29
   3  -2   8   26.52    3.31
   3  -2   8   22.23    4.70
   3  -2   8   29.31    3.05
   3  -2   8   31.28    3.54
   3  -2   9   16.20    2.63
   3  -2   9   15.61    2.19
   3  -2   9   16.46    2.64
   3  -2  10   13.11    2.19
   3  -2  10    8.45    1.63
   3  -2  10   11.96    2.18
   3  -2  11   18.62    2.07
  -3  -2 -11   20.08    2.26
   3  -2  11   21.60    2.09
   3  -1 -14   95.58    5.28
  -3  -1  13    5.55    1.38
   3  -1 -13    5.57    1.59
   3  -1 -13    5.25    1.61
   3  -1 -12   23.16    2.94
   3  -1 -12   27.55    2.96
   3  -1 -12   22.17    2.93
   3  -1 -11   46.59    4.16
   3  -1 -11   35.57    3.98
   3  -1 -11   45.96    3.91
   3  -1 -11   37.97    4.05
   3  -1 -10   96.37    6.72
   3  -1 -10   92.09    6.35
   3  -1 -10   88.82    6.49
   3  -1 -10   94.79    6.63
   3  -1 -10   92.07    8.36
   3  -1  -9  327.08   16.66
   3  -1  -9  317.46   16.46
   3  -1  -9  296.94   15.93
   3  -1  -9  311.27   16.61
   3  -1  -9  338.75   18.82
   3  -1  -9  260.95   17.47
   3  -1  -9  335.76   16.79
   3  -1  -8   40.08    4.04
   3  -1  -8   37.54    3.40
   3  -1  -8   40.68    3.75
   3  -1  -8   43.84    3.77
   3  -1  -8   42.34    5.22
   3  -1  -8   39.24    3.91
   3  -1  -8   34.02    4.36
   3  -1  -7  107.80    6.78
   3  -1  -7  105.65    6.52
   3  -1  -7  131.30    8.62
   3  -1  -7  105.93    6.67
   3  -1  -7  108.92    6.43
   3  -1  -7  107.29    6.64
   3  -1  -7  102.71    6.59
   3  -1  -7   81.25    7.21
   3  -1  -6   29.84    3.69
   3  -1  -6   34.61    3.02
   3  -1  -5  201.98   10.42
   3  -1  -5  188.56   10.69
   3  -1  -5  205.01   11.51
   3  -1  -5  219.78   12.16
   3  -1  -4  918.35   41.68
   3  -1  -4  909.94   42.10
   3  -1  -4  801.64   39.89
   3  -1  -4  858.39   40.97
   3  -1  -3   27.00    2.38
   3  -1  -3   30.67    3.62
   3  -1  -3   29.05    3.01
   3  -1  -3   29.67    3.86
   3  -1  -2  145.64    8.32
   3  -1  -2  111.86    6.47
   3  -1  -1   28.65    2.75
   3  -1  -1   31.85    3.75
   3  -1   0  220.84   12.61
   3  -1   0  220.45   12.68
   3  -1   0  222.02   11.96
  -3  -1  -1  144.64    8.10
   3  -1   1  166.52    9.90
   3  -1   1  166.66    9.57
   3  -1   1  163.53    9.42
  -3  -1  -2  523.23   27.30
   3  -1   2  589.04   28.36
   3  -1   2  604.97   28.70
  -3  -1  -3  151.56    9.54
   3  -1   3  173.77   10.65
   3  -1   3  152.31    9.90
   3  -1   4   47.76    5.18
   3  -1   4   35.05    4.72
   3  -1   4   44.17    4.58
  -3  -1  -4   41.51    4.39
   3  -1   5   73.91    6.80
   3  -1   5   61.58    4.56
   3  -1   5   59.07    4.28
   3  -1   5   64.63    5.89
  -3  -1  -5   71.31    6.19
   3  -1   6  440.01   23.58
  -3  -1  -6  400.17   22.39
   3  -1   6  451.80   23.78
   3  -1   6  394.23   20.21
   3  -1   6  376.02   19.80
   3  -1   7  232.00   15.08
   3  -1   7  210.35   11.81
  -3  -1  -7  225.70   14.36
   3  -1   7  222.91   15.04
   3  -1   7  199.52   11.29
   3  -1   8  176.86    9.86
   3  -1   8  154.70    9.33
  -3  -1  -8  148.75   11.59
   3  -1   8  144.93    8.69
   3  -1   8  155.54   12.20
   3  -1   8  169.31   12.60
   3  -1   9   39.53    3.87
   3  -1   9   33.23    3.48
   3  -1  10   96.07    6.14
   3  -1  10  104.08    6.54
   3  -1  11   11.19    1.45
  -3  -1 -11   15.37    2.06
   3  -1  11   11.62    1.88
   3  -1  12   58.00    3.37
  -3  -1 -12   62.01    3.44
   3   0 -14   52.38    3.27
   3   0 -13   22.18    2.41
   3   0 -13   26.58    2.54
   3   0 -13   21.04    2.54
   3   0 -13   23.77    2.55
   3   0 -12    2.76    1.77
   3   0 -12    0.31    1.69
   3   0 -11  115.19    7.25
   3   0 -11  136.99    7.57
   3   0 -11  124.49    7.72
   3   0 -11  118.63    7.80
   3   0 -11  105.15    6.82
   3   0 -10  285.73   15.59
   3   0 -10  282.14   15.54
   3   0 -10  287.41   15.65
   3   0 -10  303.77   17.89
   3   0  -9  416.91   21.22
   3   0  -9  411.70   21.26
   3   0  -9  422.53   23.40
   3   0  -9  414.35   21.37
   3   0  -9  412.58   21.31
   3   0  -9  411.70   21.41
   3   0  -8  259.53   13.76
   3   0  -8  249.92   13.17
   3   0  -8  244.73   13.10
   3   0  -8  260.17   13.55
   3   0  -8  276.95   15.67
   3   0  -8  249.28   13.45
   3   0  -8  244.79   13.37
   3   0  -8  256.52   13.65
   3   0  -8  218.30   14.01
   3   0  -8  249.34   13.49
   3   0  -7  513.95   26.42
   3   0  -7  551.44   26.63
   3   0  -7  473.60   26.93
   3   0  -7  551.14   26.48
   3   0  -7  550.23   26.47
   3   0  -7  605.61   28.62
   3   0  -7  544.21   26.53
   3   0  -6  135.78    8.92
   3   0  -6  123.70    7.91
   3   0  -5  159.29    8.46
   3   0  -5  146.17    8.58
   3   0  -5  154.84    9.02
   3   0  -4  176.26   10.16
   3   0  -4  155.85    8.40
   3   0  -4  156.54    8.98
   3   0  -4  155.35    8.85
   3   0  -4  177.42   10.50
   3   0  -3   71.98    5.36
   3   0  -3   54.71    4.53
   3   0  -3   60.73    3.78
   3   0  -3   57.51    4.11
   3   0  -3   57.12    5.22
   3   0  -2   30.83    3.67
   3   0  -2   23.52    2.48
   3   0  -2   21.85    3.01
   3   0  -1   47.68    4.51
   3   0  -1   41.72    3.63
   3   0   0   42.55    4.18
   3   0   0   35.20    3.89
   3   0   1   98.10    7.16
   3   0   1  100.97    6.81
   3   0   1   88.79    6.61
   3   0   1  101.75    7.10
   3   0   2 1705.71   81.30
   3   0   2 1675.34   80.67
   3   0   2 1741.96   81.16
   3   0   3    8.87    2.73
   3   0   3    6.93    2.94
   3   0   3    7.15    2.92
   3   0   4    9.90    2.89
  -3   0  -4    8.24    2.74
   3   0   4    9.12    2.95
   3   0   5   93.22    7.73
   3   0   5   73.50    5.13
  -3   0  -5   83.79    6.96
   3   0   5   95.52    7.79
   3   0   5   70.42    6.48
  -3   0  -6   22.94    4.29
   3   0   6   31.21    4.56
   3   0   6   24.57    2.83
   3   0   6   22.28    4.52
   3   0   6   18.17    2.25
   3   0   7   64.19    6.97
   3   0   7   56.11    4.39
  -3   0  -7   54.02    6.30
   3   0   7   47.13    3.77
   3   0   7   61.02    7.06
   3   0   8    0.47    2.38
   3   0   8   -0.17    1.72
  -3   0  -8   -0.43    2.56
   3   0   8    1.49    2.80
   3   0   8   -0.41    2.08
   3   0   9   30.57    3.34
   3   0   9   38.42    3.86
   3   0  10   89.85    5.71
   3   0  10   97.33    6.19
  -3   0 -10   88.11    5.97
   3   0  11  246.46   12.52
   3   0  11  231.92   12.21
  -3   0 -11  252.22   12.50
  -3   0 -12   -0.26    0.76
   3   0  12    0.39    0.73
   3   1 -14   97.71    4.45
  -3   1  14   63.51    4.11
   3   1 -13    7.69    1.78
   3   1 -13    4.63    1.59
   3   1 -12   25.19    2.95
   3   1 -12   20.76    2.48
   3   1 -11   35.87    3.67
   3   1 -11   32.81    3.43
   3   1 -11   35.89    3.95
   3   1 -11   35.88    3.33
   3   1 -10   82.78    6.16
   3   1 -10   87.99    6.07
   3   1 -10   69.97    5.08
   3   1  -9  336.24   16.62
   3   1  -9  314.85   15.68
   3   1  -9  332.26   16.73
   3   1  -9  327.98   16.54
   3   1  -9  332.63   16.70
   3   1  -9  307.38   16.58
   3   1  -8   36.55    3.47
   3   1  -8   35.63    3.69
   3   1  -8   36.81    3.70
   3   1  -8   40.79    3.86
   3   1  -8   36.45    3.39
   3   1  -8   36.61    3.20
   3   1  -8   40.68    3.83
   3   1  -8   36.71    3.03
   3   1  -8   37.93    3.75
   3   1  -8   40.86    4.19
   3   1  -7  107.86    6.85
   3   1  -7  103.46    6.64
   3   1  -7  113.96    6.79
   3   1  -7  116.74    6.93
   3   1  -7  109.84    6.71
   3   1  -7   99.68    6.44
   3   1  -7  103.81    6.80
   3   1  -7  101.74    6.15
   3   1  -7  110.67    6.82
   3   1  -7  102.77    6.37
   3   1  -6   26.44    2.63
   3   1  -5  165.30    8.83
   3   1  -4  792.99   34.39
   3   1  -4  669.33   33.44
   3   1  -3   24.24    2.72
   3   1  -3   28.78    3.22
   3   1  -2  121.59    7.71
   3   1  -2  144.06    8.18
   3   1  -1   28.12    3.26
   3   1  -1   29.33    3.68
   3   1   0  211.15   11.85
   3   1   0  204.16   11.84
   3   1   1  179.21   10.78
   3   1   1  174.13   10.61
   3   1   1  176.02   10.66
   3   1   2  584.07   30.01
   3   1   2  592.50   30.46
   3   1   2  621.78   30.60
   3   1   3  171.19   10.81
   3   1   3  161.26   10.40
   3   1   4   38.81    4.71
   3   1   4   42.24    4.81
   3   1   5   72.62    6.86
   3   1   5   65.06    4.52
   3   1   5   71.04    6.59
   3   1   5   51.79    4.11
   3   1   6  374.73   19.86
  -3   1  -6  431.08   22.91
   3   1   6  434.90   23.69
   3   1   6  396.59   22.88
   3   1   6  396.92   20.10
   3   1   7  214.58   14.45
   3   1   7  217.16   11.60
   3   1   7  194.03   11.38
  -3   1  -7  227.45   14.57
   3   1   7  210.20   14.77
   3   1   8  152.71    9.03
   3   1   8  162.35   12.03
   3   1   8  153.51   12.26
  -3   1  -8  157.87   11.95
   3   1   8  154.89    8.94
   3   1   9   36.02    3.39
  -3   1 -10  105.74    6.59
  -3   1 -11   15.66    2.04
   3   1  12   54.08    3.13
   3   2 -14   17.03    1.47
  -3   2  14   12.59    1.38
   3   2 -13  135.48    7.10
   3   2 -13  123.96    7.02
   3   2 -13  122.58    7.04
   3   2 -12    6.01    2.01
   3   2 -12    9.08    1.98
   3   2 -12    6.69    2.11
   3   2 -12    4.77    1.89
   3   2 -11   38.30    3.65
   3   2 -11   44.12    3.81
   3   2 -11   33.09    3.45
   3   2 -11   38.71    3.83
   3   2 -10   88.49    6.57
   3   2 -10  110.20    6.61
   3   2 -10  108.97    7.07
   3   2 -10  107.52    7.34
   3   2 -10   95.65    5.89
   3   2 -10  107.25    6.31
   3   2 -10   91.88    6.27
   3   2 -10   85.34    8.07
   3   2  -9   20.24    3.01
   3   2  -9   21.60    3.08
   3   2  -9   21.34    3.39
   3   2  -9   18.32    2.51
   3   2  -9   18.18    2.51
   3   2  -9   23.40    2.53
   3   2  -9   21.63    4.05
   3   2  -8  232.17   12.49
   3   2  -8  233.36   13.15
   3   2  -8  237.94   13.22
   3   2  -8  272.20   15.11
   3   2  -8  220.05   12.45
   3   2  -8  245.59   12.49
   3   2  -8  237.62   13.10
   3   2  -8  238.71   12.29
   3   2  -8  248.98   13.30
   3   2  -7   39.02    3.46
   3   2  -7   44.33    3.84
   3   2  -7   49.36    4.08
   3   2  -7   47.54    4.05
   3   2  -7   36.66    3.30
   3   2  -7   42.21    3.55
   3   2  -7   50.59    5.19
   3   2  -7   37.27    3.68
   3   2  -7   40.34    3.33
   3   2  -7   42.24    3.89
   3   2  -7   38.41    3.21
   3   2  -7   41.90    3.75
   3   2  -6  430.35   21.83
   3   2  -6  498.04   23.98
   3   2  -5   53.13    3.79
   3   2  -5   67.68    5.42
   3   2  -4  930.92   42.04
   3   2  -4  826.04   40.22
   3   2  -4  862.38   42.14
   3   2  -3  191.49   11.67
   3   2  -3  200.23   10.64
   3   2  -3  223.53   11.88
   3   2  -3  239.13   12.39
   3   2  -3  233.93   12.46
   3   2  -2  210.95   11.97
   3   2  -2  205.24   11.97
   3   2  -2  220.32   12.20
   3   2  -1  668.60   31.32
   3   2  -1  600.05   31.18
   3   2  -1  617.05   31.12
   3   2   0  148.45    9.57
   3   2   0  167.04    9.95
   3   2   1  624.21   32.00
   3   2   1  601.90   32.15
   3   2   1  691.25   32.23
   3   2   2  144.32    9.96
   3   2   2  167.64   10.18
   3   2   3  423.80   22.76
   3   2   4  472.41   23.46
   3   2   4  453.40   23.89
   3   2   4  413.42   21.09
   3   2   4  405.60   21.04
   3   2   5  102.14    8.67
   3   2   5  118.49    8.58
   3   2   5   97.91    6.03
   3   2   5   97.36    6.37
   3   2   5   93.40    6.28
   3   2   6   39.68    3.54
   3   2   6   49.53    6.16
   3   2   6   47.61    4.05
   3   2   7  177.65   12.48
   3   2   7  161.69    9.56
  -3   2  -7  177.27   12.70
   3   2   7  182.56   13.26
   3   2   7  168.77   10.01
   3   2   7  185.58   10.38
   3   2   8   28.42    2.96
   3   2   8   25.44    4.31
  -3   2  -8   27.20    5.01
   3   2   8   33.77    5.35
   3   2   8   27.14    3.16
   3   2   8   25.72    3.40
   3   2   9   16.49    2.39
  -3   2  -9   18.17    2.84
   3   2   9   22.21    2.96
   3   2  10    9.37    1.62
  -3   2 -10   14.86    2.28
   3   2  10   15.79    2.36
  -3   2 -11   19.36    2.14
   3   2  11   20.46    2.15
  -3   2 -11   20.86    2.14
  -3   3  14   53.02    3.61
   3   3 -14   91.69    4.03
   3   3 -13   84.32    4.72
   3   3 -13   75.43    4.73
   3   3 -13   78.93    4.68
   3   3 -13   73.04    4.62
   3   3 -13   82.41    5.05
   3   3 -12   47.51    3.72
   3   3 -12   41.15    3.90
   3   3 -12   48.17    3.83
   3   3 -11  344.10   17.74
   3   3 -11  325.72   17.31
   3   3 -11  335.27   17.11
   3   3 -11  300.45   16.92
   3   3 -11  370.78   17.39
   3   3 -11  352.13   17.31
   3   3 -10   65.51    5.27
   3   3 -10   73.28    5.54
   3   3 -10   74.04    5.05
   3   3 -10   62.55    4.92
   3   3 -10   66.95    4.89
   3   3 -10   72.95    5.23
   3   3 -10   68.69    4.67
   3   3 -10   61.78    6.65
   3   3  -9   59.35    5.10
   3   3  -9   69.45    4.75
   3   3  -9   64.48    5.58
   3   3  -9   54.33    4.57
   3   3  -9   66.14    4.69
   3   3  -9   62.88    5.14
   3   3  -9   49.07    6.06
   3   3  -9   63.72    4.46
   3   3  -9   54.52    4.87
   3   3  -8   55.12    4.32
   3   3  -8   61.16    4.85
   3   3  -8   60.00    4.77
   3   3  -8   58.67    4.98
   3   3  -8   45.39    4.18
   3   3  -8   58.51    4.33
   3   3  -8   58.98    5.95
   3   3  -8   52.83    4.11
   3   3  -8   62.20    4.41
   3   3  -7   55.56    4.62
   3   3  -7   47.39    3.90
   3   3  -7   65.72    4.23
   3   3  -7   58.32    4.44
   3   3  -7   47.75    4.06
   3   3  -7   65.10    4.26
   3   3  -7   60.81    4.95
   3   3  -7   68.83    6.12
   3   3  -7   55.13    4.07
   3   3  -7   56.77    4.74
   3   3  -6   12.81    2.42
   3   3  -6   15.34    3.15
   3   3  -6   14.55    2.30
   3   3  -6   16.07    2.57
   3   3  -6   15.60    2.05
   3   3  -6   14.50    2.53
   3   3  -6   11.63    2.06
   3   3  -6   12.62    1.96
   3   3  -6    8.63    1.93
   3   3  -5  329.33   16.57
   3   3  -5  281.85   14.63
   3   3  -4  191.42   10.53
   3   3  -4  163.68    8.87
   3   3  -3  216.27   12.10
   3   3  -3  301.34   14.26
   3   3  -3  248.25   12.24
   3   3  -3  287.56   13.98
   3   3  -2  195.44   11.90
   3   3  -2  208.54   11.71
   3   3  -1 1128.42   53.14
   3   3  -1 1079.00   53.64
   3   3   0   46.29    4.38
   3   3   0   41.60    4.55
   3   3   1   48.84    4.63
   3   3   2  355.79   19.26
   3   3   3  122.84    8.63
   3   3   3  121.68    9.30
   3   3   4  170.77   10.87
   3   3   4  180.06   11.93
   3   3   4  155.51    9.10
   3   3   4  150.64    8.86
   3   3   5  555.95   28.07
   3   3   5  554.86   29.16
   3   3   5  500.14   25.78
   3   3   5  507.82   25.67
   3   3   6    9.66    2.82
   3   3   6   10.29    1.92
   3   3   6   15.51    2.60
   3   3   6   13.55    2.55
   3   3   6   14.34    4.01
  -3   3  -7  170.46   13.25
  -3   3  -7  195.07   13.74
   3   3   7  205.85   11.20
   3   3   7  191.17   11.03
  -3   3  -7  193.40   10.81
   3   3   7  165.28   12.63
   3   3   7  206.54   14.37
   3   3   8    3.42    1.97
  -3   3  -8    4.38    1.99
   3   3   8    0.92    1.91
   3   3   9    1.51    1.65
  -3   3  -9    2.74    1.92
   3   3   9    1.48    1.75
   3   3  10    7.20    1.59
  -3   3 -10   11.14    2.02
   3   3  10   12.36    1.98
   3   3  11    1.26    1.29
  -3   3 -11    0.90    1.08
   3   4 -13   16.47    1.64
   3   4 -13   16.97    1.86
   3   4 -13   16.93    2.06
   3   4 -12   49.26    3.58
   3   4 -12   44.17    3.78
   3   4 -12   52.05    3.80
   3   4 -12   46.26    3.97
   3   4 -11   90.67    6.29
   3   4 -11  113.29    6.53
   3   4 -11   98.18    6.91
   3   4 -11  104.52    6.30
   3   4 -11  112.96    6.67
   3   4 -10   40.08    3.67
   3   4 -10   38.20    3.48
   3   4 -10   37.73    4.08
   3   4 -10   32.12    3.47
   3   4 -10   39.42    3.59
   3   4 -10   34.93    3.28
   3   4 -10   37.72    3.94
   3   4  -9   12.52    2.37
   3   4  -9    6.27    2.75
   3   4  -9    9.73    2.63
   3   4  -9    9.04    2.72
   3   4  -9    6.97    2.04
  -3   4   9   12.20    2.98
   3   4  -9   11.18    2.26
   3   4  -9    5.95    2.20
   3   4  -9    6.45    2.00
   3   4  -8   31.03    3.70
   3   4  -8   30.67    3.05
   3   4  -8   26.30    3.50
   3   4  -8   31.18    4.49
   3   4  -8   24.92    3.14
   3   4  -8   29.09    3.08
   3   4  -8   30.19    3.56
   3   4  -8   30.22    3.20
   3   4  -7   56.31    5.62
   3   4  -7   54.73    4.71
   3   4  -7   53.14    4.13
   3   4  -7   60.05    4.08
   3   4  -7   62.27    4.94
   3   4  -7   41.23    4.10
   3   4  -7   54.30    4.05
   3   4  -7   51.63    4.43
   3   4  -7   51.50    4.64
   3   4  -6  537.68   26.46
   3   4  -6  510.26   24.63
   3   4  -6  492.11   25.18
   3   4  -6  517.09   25.05
   3   4  -6  509.64   24.42
   3   4  -6  504.52   25.20
   3   4  -6  448.81   24.62
   3   4  -6  464.25   24.44
   3   4  -6  511.81   25.34
   3   4  -6  511.61   24.52
   3   4  -6  517.22   24.99
   3   4  -6  555.16   25.11
   3   4  -5  141.90    8.93
   3   4  -5  127.63    7.94
   3   4  -5  135.34    7.33
   3   4  -5  128.63    7.39
   3   4  -5  137.45    7.62
   3   4  -4   54.51    3.69
   3   4  -4   65.73    5.25
   3   4  -3  270.13   13.75
   3   4  -3  279.98   15.08
   3   4  -2  277.57   14.14
   3   4  -2  273.24   16.03
   3   4  -2  295.20   15.35
   3   4  -1  629.34   30.64
   3   4  -1  596.53   31.55
   3   4   0   95.17    6.53
   3   4   0   88.03    7.34
   3   4   1    7.22    2.28
   3   4   2  130.82    9.99
   3   4   2  145.51    9.21
   3   4   3  144.84    8.27
   3   4   3  136.24   10.47
   3   4   3  139.15    8.23
   3   4   4   76.39    5.33
   3   4   4   76.59    7.54
   3   4   4   69.05    4.88
   3   4   4   70.63    5.20
   3   4   5  223.40   12.33
   3   4   5  236.77   15.70
   3   4   5  234.59   12.80
   3   4   6  233.53   15.54
   3   4   6  216.73   11.85
   3   4   6  222.78   12.27
   3   4   6  202.97   11.44
  -3   4  -6  212.28   11.67
  -3   4  -6  213.05   14.88
  -3   4  -7   42.00    6.22
   3   4   7   43.77    6.21
   3   4   7   48.82    4.20
   3   4   7   53.11    4.61
  -3   4  -7   48.17    4.14
   3   4   8   27.63    3.11
   3   4   8   29.95    3.38
  -3   4  -8   25.36    3.09
   3   4   9   43.26    3.75
   3   4   9   51.51    4.08
  -3   4  -9   46.20    3.81
   3   4  10   34.66    2.93
  -3   4 -10   34.73    2.90
  -3   4 -10   36.85    3.10
   3   4  11    2.43    1.12
  -3   4 -11    3.40    0.87
   3   5 -13  103.68    5.83
   3   5 -12   60.27    4.15
   3   5 -12   51.87    3.56
   3   5 -12   61.62    4.35
   3   5 -11  127.23    6.89
   3   5 -11  107.68    6.90
   3   5 -11  139.44    7.80
   3   5 -11  106.53    6.99
   3   5 -11  119.14    7.63
   3   5 -10   10.55    2.73
   3   5 -10   11.17    1.96
   3   5 -10   11.88    2.24
   3   5 -10   11.78    2.43
   3   5 -10   13.12    2.63
  -3   5  10   11.32    2.86
   3   5 -10   10.87    2.16
   3   5 -10   12.37    2.79
   3   5  -9   20.81    3.78
   3   5  -9   29.28    3.80
  -3   5   9   31.17    4.37
   3   5  -9   29.64    3.43
   3   5  -9   29.61    3.78
   3   5  -9   30.82    2.98
   3   5  -9   30.86    3.25
   3   5  -9   33.51    3.58
   3   5  -9   29.30    3.18
   3   5  -8   17.66    3.21
   3   5  -8   18.87    3.52
   3   5  -8   15.65    3.18
   3   5  -8   15.50    2.31
   3   5  -8   20.25    2.98
   3   5  -8   19.80    2.75
   3   5  -8   20.40    2.95
   3   5  -8   19.98    2.69
   3   5  -8   19.11    2.69
   3   5  -7   35.62    3.56
   3   5  -7   35.98    4.18
   3   5  -7   41.30    4.70
   3   5  -7   42.00    3.39
   3   5  -7   36.31    3.39
   3   5  -7   39.73    4.19
   3   5  -7   42.86    3.97
   3   5  -7   44.97    3.74
   3   5  -7   49.39    3.97
   3   5  -7   42.44    3.68
   3   5  -7   49.39    4.33
   3   5  -6   58.68    4.91
   3   5  -6   53.36    5.30
   3   5  -6   58.30    3.96
   3   5  -6   58.12    4.28
   3   5  -6   63.54    4.67
   3   5  -6   56.88    4.25
   3   5  -6   58.90    4.40
   3   5  -6   54.90    4.57
   3   5  -6   55.50    4.19
   3   5  -5   35.82    3.41
   3   5  -5   36.86    3.66
   3   5  -5   31.36    2.99
   3   5  -5   39.05    3.59
   3   5  -5   32.80    2.82
   3   5  -5   35.78    3.39
   3   5  -5   34.95    3.09
   3   5  -5   35.37    4.09
   3   5  -5   40.49    3.85
   3   5  -5   36.66    3.26
   3   5  -5   35.03    3.11
   3   5  -5   36.39    3.41
   3   5  -5   39.58    3.52
   3   5  -4   16.93    2.30
   3   5  -4   18.85    2.69
   3   5  -4   20.11    2.61
   3   5  -4   21.64    2.93
   3   5  -4   21.61    2.53
   3   5  -4   18.21    2.31
   3   5  -4   16.91    2.16
   3   5  -4   17.22    2.53
   3   5  -3  152.91    8.47
   3   5  -2  374.68   19.00
   3   5  -2  381.95   21.36
   3   5  -2  394.94   19.88
   3   5  -1   70.96    4.76
   3   5  -1   63.24    6.42
   3   5  -1   71.25    5.28
   3   5   0   52.31    4.48
   3   5   1   69.71    5.51
   3   5   2  134.57    7.86
   3   5   2  142.98   10.59
   3   5   2  137.93    8.88
   3   5   2  141.94    8.00
   3   5   2  124.13    7.79
   3   5   3  435.80   22.65
   3   5   3  414.07   21.14
   3   5   3  423.18   24.33
   3   5   4  106.37    6.95
   3   5   4  128.29   10.47
   3   5   4  124.77    8.89
   3   5   4  122.59    7.60
   3   5   4  129.90    7.72
   3   5   5  320.60   17.30
   3   5   5  359.15   21.44
   3   5   5  355.19   18.02
   3   5   5  350.56   18.11
   3   5   6   54.34    4.40
   3   5   6   65.20    7.43
   3   5   6   63.04    5.16
  -3   5  -6   63.48    7.60
  -3   5  -7    0.48    3.38
   3   5   7    0.40    1.88
   3   5   7   -1.52    2.90
  -3   5  -7    0.61    1.65
   3   5   7    0.91    1.56
  -3   5  -8   27.54    3.50
   3   5   8   38.44    3.78
  -3   5  -8   33.40    3.28
   3   5   9   46.64    3.85
  -3   5  -9   42.37    3.43
   3   5  10   14.18    1.87
   3   5  10   16.05    2.12
  -3   5 -10   15.46    1.68
   3   5  11   96.81    5.24
  -3   5 -11   97.45    5.06
   3   6 -13    2.57    0.92
   3   6 -13    3.40    0.84
   3   6 -12   19.36    2.11
   3   6 -12   16.00    2.06
   3   6 -11   10.20    2.26
   3   6 -11   10.73    2.20
   3   6 -11   11.17    2.43
  -3   6  10    7.13    2.90
   3   6 -10    6.68    1.96
   3   6 -10   10.61    2.67
  -3   6  10    6.66    2.49
   3   6 -10    7.02    2.21
   3   6 -10    9.76    2.42
   3   6 -10   11.12    2.12
   3   6 -10    8.50    1.77
   3   6 -10    8.46    2.57
  -3   6   9   22.31    4.09
   3   6  -9   27.98    2.96
   3   6  -9   22.42    3.09
   3   6  -9   34.42    3.94
  -3   6   9   25.67    4.12
   3   6  -9   29.15    3.47
   3   6  -9   29.86    3.29
   3   6  -9   29.88    3.46
   3   6  -9   28.97    3.15
   3   6  -9   29.43    3.71
   3   6  -8   13.71    2.26
   3   6  -8   12.26    2.99
   3   6  -8   13.24    2.07
   3   6  -8   16.72    3.19
   3   6  -8   11.87    2.65
   3   6  -8   13.94    1.91
   3   6  -8   12.99    2.76
   3   6  -8   13.17    2.53
   3   6  -8   11.18    2.57
   3   6  -8   12.76    2.46
   3   6  -7   16.72    3.16
   3   6  -7   19.05    3.45
   3   6  -7   18.26    2.45
   3   6  -7   21.69    3.08
   3   6  -7   15.57    2.39
   3   6  -7   14.99    2.01
   3   6  -7   19.46    2.94
   3   6  -7   21.19    2.78
   3   6  -7   23.78    3.02
   3   6  -6   65.85    5.70
   3   6  -6   72.58    4.88
   3   6  -6   68.21    5.43
   3   6  -6   70.44    5.04
   3   6  -6   73.01    5.01
   3   6  -6   81.81    5.33
   3   6  -6   72.08    5.04
   3   6  -5  158.36    9.30
   3   6  -5  162.54    9.38
   3   6  -5  165.10    9.12
   3   6  -5  145.80    8.43
   3   6  -5  146.87    9.32
   3   6  -5  136.28    8.46
   3   6  -5  164.04    8.85
   3   6  -5  157.70    8.65
   3   6  -5  167.85    9.28
   3   6  -5  147.14    8.39
   3   6  -4   19.06    2.79
   3   6  -4   17.24    2.48
   3   6  -4   19.64    2.49
   3   6  -4   16.05    2.12
   3   6  -4   17.43    2.71
   3   6  -4   18.85    2.13
   3   6  -4   20.84    2.76
   3   6  -4   20.23    2.56
   3   6  -4   18.60    2.36
   3   6  -4   18.88    2.27
   3   6  -3  120.61    7.09
   3   6  -3  106.25    6.87
   3   6  -3   95.96    6.82
   3   6  -3  116.16    6.78
   3   6  -3  113.10    7.03
   3   6  -3  103.43    6.63
   3   6  -3  105.28    6.43
   3   6  -3  109.39    6.33
   3   6  -3  106.99    6.40
   3   6  -2  838.86   41.68
   3   6  -2  958.99   42.12
   3   6  -2  915.88   41.97
   3   6  -2  839.92   41.61
   3   6  -2  855.90   41.84
   3   6  -1  129.22    7.42
   3   6  -1  144.23    7.90
   3   6  -1  123.80    7.74
   3   6  -1  130.02    7.56
   3   6  -1  121.20    7.83
   3   6   0  157.50    8.14
   3   6   0  153.98    8.41
   3   6   0  133.01    8.05
   3   6   0  142.82    8.20
   3   6   0  146.98    8.19
  -3   6   0  139.54    8.23
   3   6   0  131.80    8.50
   3   6   1  212.97   11.23
   3   6   1  209.47   10.88
   3   6   1  200.24   11.64
   3   6   1  215.38   11.33
   3   6   1  216.35   14.23
   3   6   1  197.58   11.01
   3   6   1  201.16   11.14
   3   6   2  656.54   33.19
   3   6   2  702.08   32.67
   3   6   2  702.29   36.17
   3   6   2  645.46   32.20
   3   6   2  666.82   32.61
   3   6   2  701.92   32.76
   3   6   2  642.11   32.32
   3   6   3   11.82    2.40
   3   6   3   11.86    3.93
   3   6   3   14.74    2.61
   3   6   3   15.70    2.41
   3   6   3   15.00    2.53
   3   6   4   11.58    3.77
   3   6   4    7.59    2.30
  -3   6  -5   38.26    6.34
   3   6   5   38.40    5.92
   3   6   5   37.59    4.02
  -3   6  -6   16.93    4.88
   3   6   6   24.22    5.00
   3   6   6   21.69    3.12
  -3   6  -6   19.72    3.51
   3   6   7    4.03    1.60
   3   6   7    1.75    2.18
  -3   6  -7    2.74    2.42
   3   6   8    9.93    2.36
  -3   6  -8    9.03    2.31
   3   6   9   17.00    2.41
   3   6   9   16.45    2.31
   3   6  10    8.09    1.43
   3   6  10    5.49    1.36
   3   7 -12    7.79    1.40
   3   7 -12    6.84    1.36
   3   7 -11   31.89    2.90
   3   7 -11   32.26    2.69
  -3   7  10   23.28    3.55
  -3   7  10   24.57    3.26
   3   7 -10   21.70    2.54
   3   7 -10   28.93    3.03
   3   7 -10   27.17    2.77
   3   7 -10   22.44    3.10
   3   7  -9    6.59    2.07
  -3   7   9    8.84    3.53
   3   7  -9    8.46    2.84
  -3   7   9    7.86    2.96
   3   7  -9    5.89    2.30
   3   7  -9   11.06    2.33
   3   7  -9    6.87    2.52
   3   7  -8   77.26    5.49
   3   7  -8   70.99    5.11
   3   7  -8   69.46    5.64
   3   7  -8   78.69    6.18
   3   7  -8   77.48    5.36
   3   7  -8   83.08    6.03
   3   7  -7   73.57    5.64
   3   7  -7   75.39    5.99
   3   7  -7   61.79    5.02
   3   7  -7   66.49    5.04
   3   7  -7   82.93    5.44
   3   7  -7   71.92    5.19
   3   7  -6   49.52    4.57
   3   7  -6   50.80    4.17
   3   7  -6   47.12    3.98
   3   7  -6   44.65    3.62
   3   7  -5  252.31   14.28
   3   7  -5  287.40   15.08
   3   7  -5  283.68   14.44
   3   7  -5  276.49   14.27
   3   7  -5  274.25   14.12
   3   7  -4   76.49    5.76
   3   7  -4   70.36    5.15
   3   7  -4   76.65    5.67
   3   7  -4   80.40    5.21
   3   7  -4   70.50    4.97
   3   7  -4   71.86    5.01
   3   7  -3  547.37   25.22
   3   7  -3  543.46   25.50
   3   7  -3  481.61   24.38
   3   7  -3  482.20   24.63
   3   7  -3  499.10   24.46
   3   7  -3  491.85   24.67
   3   7  -2  417.23   20.99
   3   7  -2  409.75   20.68
   3   7  -2  474.88   21.49
   3   7  -2  422.54   21.47
   3   7  -2  411.39   20.56
   3   7  -2  405.47   20.68
   3   7  -1  189.22   10.13
   3   7  -1  181.47   10.00
   3   7  -1  195.54   10.56
   3   7  -1  186.05   10.25
   3   7  -1  188.40    9.97
  -3   7   1  163.04    9.96
   3   7   0  159.03    9.25
   3   7   0  177.13    9.43
   3   7   0  167.88    9.83
   3   7   0  165.25    9.42
   3   7   0  168.09   12.43
   3   7   0  169.24    9.48
   3   7   0  176.18    9.77
  -3   7   0  156.85    9.48
   3   7   1  116.93    6.85
   3   7   1  115.21    7.15
   3   7   1  117.91    7.04
   3   7   1  107.42    9.70
   3   7   1  124.51    7.37
   3   7   1  108.65    6.99
   3   7   1  107.44    6.91
   3   7   1  104.55    6.70
  -3   7  -1  129.07    7.52
   3   7   2   16.58    2.27
   3   7   2   18.72    2.84
   3   7   2   17.33    2.43
   3   7   2   13.64    4.06
   3   7   2   20.06    2.78
   3   7   2   12.92    2.17
   3   7   2   19.40    2.62
  -3   7  -2   19.59    3.13
   3   7   3  339.68   19.03
   3   7   3  375.54   19.23
   3   7   3  341.79   22.24
   3   7   3  391.87   19.27
   3   7   3  361.15   18.77
  -3   7  -3  401.13   19.66
   3   7   4  153.30   13.08
   3   7   4  188.42   10.59
   3   7   4  173.53   10.14
  -3   7  -4  188.73   10.96
   3   7   5  195.27   15.10
   3   7   5  227.77   12.45
   3   7   5  222.61   12.33
   3   7   5  203.80   11.83
  -3   7  -5  221.76   15.75
   3   7   6   50.34    4.35
  -3   7  -6   59.68    5.17
   3   7   7   69.06    4.87
   3   7   7   78.13    5.65
   3   7   7   75.69    5.31
  -3   7  -7   79.53    5.74
   3   7   8   23.82    2.82
   3   7   8   16.85    2.31
  -3   7  -8   16.47    2.54
   3   7   9   15.29    2.04
  -3   7  -9   12.19    1.92
   3   7  10   29.80    2.20
  -3   7 -10   28.63    2.09
   3   8 -12    0.62    0.75
   3   8 -12    1.68    0.71
   3   8 -11  108.07    5.89
   3   8 -11  103.31    5.73
  -3   8  10   35.94    3.75
  -3   8  10   26.61    3.21
   3   8 -10   33.69    3.00
   3   8 -10   32.08    2.85
  -3   8   9   17.10    3.64
   3   8  -9   14.76    2.24
  -3   8   9   15.61    3.33
   3   8  -9   15.58    2.46
   3   8  -8   12.31    2.45
   3   8  -8   11.14    2.40
   3   8  -8   13.69    2.56
   3   8  -7    7.94    2.53
   3   8  -7    5.21    2.01
   3   8  -7    9.49    2.34
   3   8  -7    9.48    2.36
   3   8  -6    2.45    2.24
   3   8  -6    4.64    2.31
   3   8  -6    2.83    1.97
   3   8  -6    3.05    1.99
   3   8  -6    2.16    2.01
   3   8  -5   22.97    3.12
   3   8  -5   30.35    3.58
   3   8  -5   30.77    3.55
   3   8  -5   29.41    3.22
   3   8  -5   27.65    3.09
   3   8  -5   25.97    2.93
   3   8  -4  273.96   15.65
   3   8  -4  317.14   16.46
   3   8  -4  309.85   16.05
   3   8  -4  294.62   15.57
   3   8  -4  299.60   15.47
   3   8  -4  318.85   15.68
   3   8  -3  722.90   33.20
   3   8  -3  620.63   31.79
   3   8  -3  694.79   32.76
   3   8  -3  666.85   32.03
   3   8  -2  584.78   28.75
   3   8  -2  577.58   28.40
   3   8  -2  642.03   29.28
   3   8  -2  614.65   29.01
   3   8  -2  573.76   28.29
   3   8  -2  550.54   28.10
   3   8  -1  530.48   26.48
   3   8  -1  602.68   27.12
   3   8  -1  525.24   26.36
   3   8  -1  546.16   26.69
  -3   8   1  498.92   26.33
   3   8   0  524.59   25.95
   3   8   0  522.99   26.47
   3   8   0  484.65   25.90
   3   8   0  562.03   26.49
   3   8   0  526.33   26.09
   3   8   0  539.89   25.83
  -3   8   0  524.00   26.16
   3   8   1   14.87    2.46
   3   8   1   13.67    2.86
   3   8   1   11.40    2.66
   3   8   1   15.20    2.65
   3   8   1   17.27    4.41
   3   8   1   14.86    2.48
   3   8   1   15.28    2.36
   3   8   1   13.25    2.35
  -3   8  -1   18.65    2.97
   3   8   2   49.19    4.00
   3   8   2   50.53    6.87
   3   8   2   59.72    4.70
   3   8   2   45.37    4.01
   3   8   2   47.54    4.34
   3   8   2   58.29    4.41
  -3   8  -2   59.98    4.94
   3   8   3   33.74    3.58
   3   8   3   25.72    5.28
   3   8   3   31.97    3.63
   3   8   3   34.63    3.47
   3   8   3   25.37    2.82
  -3   8  -3   38.74    4.21
   3   8   4   94.30    6.39
   3   8   4   74.21    8.56
   3   8   4   95.55    6.24
   3   8   4   74.69    5.52
  -3   8  -4   91.72    6.69
   3   8   5   30.82    3.35
   3   8   5   20.30    2.63
  -3   8  -5   27.96    3.79
   3   8   6   26.98    3.24
   3   8   7   15.93    2.13
  -3   8  -7   23.66    3.02
  -3   8  -8   43.78    3.37
   3   8   9   15.97    1.83
  -3   8  -9   17.54    1.76
   3   9 -11   48.25    3.17
   3   9 -11   48.63    3.04
  -3   9  10   36.74    3.19
  -3   9  10   40.59    3.53
   3   9 -10   37.90    3.02
   3   9 -10   34.35    2.74
  -3   9   9   42.69    4.44
  -3   9   9   46.49    4.24
   3   9  -9   41.05    3.63
   3   9  -9   43.46    3.35
   3   9  -9   40.61    3.34
  -3   9   8  110.92    8.31
  -3   9   8  111.58    7.97
   3   9  -8  119.45    7.36
   3   9  -8  119.79    6.97
   3   9  -8  117.48    6.96
   3   9  -7   29.24    3.06
   3   9  -7   29.58    3.51
   3   9  -7   22.71    2.82
   3   9  -7   24.73    2.98
   3   9  -6   95.13    6.53
   3   9  -6  116.67    7.05
   3   9  -6   99.27    6.34
   3   9  -6   94.48    6.31
   3   9  -5  117.20    7.53
   3   9  -5  122.63    7.84
   3   9  -5  132.32    8.01
   3   9  -5  119.01    7.31
   3   9  -5  119.99    7.32
   3   9  -4   52.00    4.44
   3   9  -4   54.73    4.64
   3   9  -4   51.26    4.11
   3   9  -3   44.72    3.70
   3   9  -3   42.50    3.71
   3   9  -2  183.55   10.25
   3   9  -2  175.61    9.85
   3   9  -2  188.81   10.44
   3   9  -2  201.09   10.71
   3   9  -2  166.41    9.51
   3   9  -2  167.18    9.46
   3   9  -1   30.52    3.46
   3   9  -1   22.96    3.10
   3   9  -1   31.91    3.70
   3   9  -1   29.89    3.53
   3   9  -1   28.55    3.45
   3   9  -1   31.06    2.98
   3   9   0   29.88    3.30
   3   9   0   25.46    3.32
   3   9   0   25.02    3.25
   3   9   0   30.49    3.54
   3   9   0   29.59    2.83
   3   9   1   86.24    5.67
   3   9   1   81.40    6.06
   3   9   1   81.86    5.63
   3   9   1   78.47    5.44
  -3   9  -1   85.47    6.16
  -3   9  -1   74.53    8.39
   3   9   2   16.80    2.54
  -3   9  -2   16.16    4.47
   3   9   2   18.43    2.60
   3   9   2   24.95    3.18
   3   9   2   19.62    2.85
   3   9   2   15.79    2.46
  -3   9  -2   22.57    3.35
  -3   9  -3   21.75    5.18
   3   9   3   30.40    3.18
   3   9   3   27.32    3.37
   3   9   3   24.95    3.26
   3   9   3   33.85    5.63
  -3   9  -3   28.00    3.79
   3   9   4   44.54    3.96
  -3   9  -4   44.39    4.48
   3   9   5    3.06    1.86
  -3   9  -5    5.53    2.66
   3   9   6   65.42    4.61
  -3   9  -6   55.67    4.07
   3   9   7   77.23    4.69
  -3   9  -7   68.42    4.26
  -3   9  -8    4.90    1.23
   3   9   8    4.10    1.33
   3   9   9    9.57    1.05
   3  10 -10   48.79    2.88
  -3  10  10   45.40    3.01
  -3  10   9   22.16    3.04
  -3  10   9   25.49    2.91
   3  10  -9   22.75    2.27
   3  10  -9   27.83    2.52
  -3  10   8  136.87    8.82
  -3  10   8  134.97    8.52
   3  10  -8  142.55    8.00
   3  10  -8  140.23    7.72
   3  10  -7  280.62   14.35
  -3  10   7  275.38   15.30
   3  10  -7  289.02   14.64
   3  10  -7  267.48   14.17
   3  10  -6   16.97    2.61
   3  10  -6   14.08    2.60
   3  10  -6   15.34    2.40
   3  10  -5   84.25    5.44
   3  10  -4   25.28    3.12
   3  10  -4   29.88    3.49
   3  10  -4   23.90    2.73
   3  10  -3   72.95    5.58
   3  10  -3   73.09    4.82
   3  10  -2  119.43    7.38
   3  10  -2  124.29    7.78
   3  10  -2  129.98    7.95
   3  10  -1   59.43    4.62
   3  10  -1   58.99    4.86
   3  10  -1   53.95    4.38
   3  10  -1   55.84    4.59
   3  10  -1   42.67    3.69
  -3  10   1   53.10    4.27
   3  10   0  113.86    7.09
   3  10   0  111.18    7.30
   3  10   0  105.40    6.97
   3  10   0  107.79    6.61
   3  10   1   -3.06    2.08
   3  10   1   -0.45    1.68
   3  10   1    2.03    2.12
   3  10   2    6.52    1.92
   3  10   2    7.25    2.28
   3  10   2    4.41    1.73
   3  10   3    4.78    1.56
   3  10   3    6.34    2.42
   3  10   4    2.79    1.97
   3  10   4    3.46    1.55
   3  10   5    9.50    1.85
   3  10   5    9.93    2.32
   3  10   6   10.31    2.04
   3  10   6   10.73    1.78
   3  10   7    0.49    0.87
  -3  10  -7   -0.09    1.51
   3  10   8   56.62    3.24
  -3  11   9   15.91    1.76
  -3  11   9   12.55    1.94
   3  11  -9   14.50    1.53
  -3  11   8   17.80    2.76
  -3  11   8   13.16    2.36
   3  11  -8   17.35    1.86
  -3  11   7  124.59    8.06
   3  11  -7  129.32    7.11
  -3  11   7  134.11    7.90
   3  11  -7  121.74    6.92
   3  11  -6  236.45   12.07
   3  11  -6  220.25   11.61
  -3  11   5   64.30    5.56
   3  11  -5   65.57    4.32
   3  11  -4   31.99    3.24
  -3  11   4   28.77    3.26
   3  11  -4   37.26    3.59
   3  11  -4   27.51    2.70
   3  11  -3   47.49    4.21
   3  11  -2   47.59    4.20
   3  11  -2   51.75    4.58
   3  11  -2   48.81    4.30
   3  11  -1   13.29    2.58
   3  11  -1   16.68    2.80
   3  11  -1   15.82    2.58
  -3  11   1   10.74    2.07
   3  11   0  114.64    6.89
   3  11   0  106.00    6.75
   3  11   0  112.65    7.17
  -3  11   0  103.88    6.76
   3  11   1   11.58    2.21
   3  11   1    7.13    2.22
   3  11   1    5.92    2.18
  -3  11  -1    9.95    2.42
   3  11   1    5.75    1.79
   3  11   2  154.57    8.46
   3  11   2  154.53    9.15
   3  11   2  151.04    8.92
  -3  11  -2  156.07    9.06
   3  11   3   12.55    2.40
  -3  11  -3   14.33    2.66
   3  11   4   35.18    3.38
  -3  11  -4   39.97    3.69
   3  11   5   14.86    2.12
  -3  11  -5   15.94    2.36
   3  11   6   32.83    2.49
  -3  11  -7    2.78    0.91
  -3  12   8  108.18    5.88
  -3  12   8  107.34    5.73
   3  12  -7   96.37    5.12
   3  12  -6    6.20    1.54
  -3  12   6    7.30    2.43
  -3  12   6    5.65    2.07
   3  12  -6    4.66    1.40
   3  12  -6    5.56    1.25
   3  12  -5   38.60    3.04
  -3  12   5   36.23    3.47
  -3  12   4   49.30    3.75
   3  12  -4   57.44    4.07
  -3  12   4   48.88    4.33
  -3  12   3    7.64    2.11
   3  12  -3    9.61    2.11
   3  12  -2   20.17    2.68
   3  12  -2   22.69    2.82
   3  12  -2   25.72    2.80
   3  12  -1    2.80    1.86
   3  12  -1    3.89    1.74
   3  12  -1    5.49    2.04
   3  12   0   12.92    2.16
   3  12   0   17.75    2.44
   3  12   0   13.80    2.06
  -3  12   0   11.65    2.02
   3  12   1   66.03    4.01
   3  12   1   57.36    4.15
  -3  12  -1   53.95    3.97
   3  12   2  157.67    9.29
  -3  12  -2  180.96    9.30
   3  12   3   16.78    2.22
  -3  12  -3   21.24    2.39
   3  12   4    8.98    1.60
  -3  12  -4   15.31    2.02
   3  12   5   12.29    1.45
  -3  12  -5   14.44    1.72
  -3  13   6   41.25    2.86
   3  13  -6   44.29    2.70
   3  13  -5   25.68    2.18
   3  13  -5   29.47    2.28
  -3  13   4   52.73    3.38
   3  13  -4   66.95    3.88
  -3  13   3   19.57    2.18
   3  13  -3   23.47    2.26
   3  13  -3   23.98    2.35
  -3  13   2   41.57    3.27
   3  13  -2   43.20    3.29
   3  13  -2   41.13    3.11
  -3  13   1    6.70    1.90
   3  13  -1    8.64    1.75
   3  13  -1    8.18    1.53
   3  13   0   12.00    1.77
   3  13   0    7.56    1.34
  -3  13  -1    0.25    1.02
  -3  13  -2   86.47    4.82
  -3  13  -3   38.53    2.58
   3  13   4    5.57    0.90
   3  14  -3   18.08    1.48
   3  14  -2   43.12    2.68
  -3  14   1    2.06    0.91
  -3  14   0   11.35    1.35
   4 -13  -4   46.28    2.75
   4 -13  -3   21.32    1.76
   4 -13  -2   10.07    1.28
   4 -13  -2   11.20    1.29
   4 -13  -1    1.34    0.83
   4 -13   0   16.61    1.54
   4 -13   0   24.95    1.73
   4 -13   1   46.09    2.68
   4 -12  -7   18.67    1.50
   4 -12  -7   20.50    1.56
   4 -12  -6    4.28    1.07
   4 -12  -6    3.82    1.14
   4 -12  -6    4.77    1.14
   4 -12  -5   19.04    1.90
   4 -12  -5   20.95    1.89
   4 -12  -5   23.16    2.11
   4 -12  -5   22.78    2.08
   4 -12  -4    9.40    1.69
   4 -12  -4   12.69    1.83
   4 -12  -4   16.44    1.84
   4 -12  -4   12.28    1.86
   4 -12  -3   52.89    3.78
   4 -12  -3   60.45    3.91
   4 -12  -2   19.77    2.20
   4 -12  -2   18.36    2.24
   4 -12  -2   21.81    2.24
   4 -12  -1   47.29    3.38
   4 -12  -1   49.30    3.35
   4 -12  -1   51.58    3.45
   4 -12  -1   41.03    3.04
   4 -12   0   14.45    1.82
   4 -12   0   21.91    2.12
   4 -12   1    0.64    1.19
   4 -12   1    0.34    1.19
   4 -12   2    2.56    1.20
   4 -12   3    8.98    1.39
   4 -12   4   25.59    1.77
   4 -11  -8   33.99    2.39
   4 -11  -8   32.45    2.39
   4 -11  -7   49.90    3.43
   4 -11  -7   50.43    3.33
   4 -11  -6   34.61    3.04
   4 -11  -6   39.95    3.09
   4 -11  -6   37.73    3.06
   4 -11  -6   35.68    2.98
   4 -11  -5    1.12    1.52
   4 -11  -5    3.60    1.71
   4 -11  -5    0.84    1.64
   4 -11  -5   -0.46    1.68
   4 -11  -5    1.27    1.60
   4 -11  -4   57.80    4.03
   4 -11  -4   50.27    4.13
   4 -11  -4   57.64    4.26
   4 -11  -3   26.04    2.78
   4 -11  -3   20.47    2.42
   4 -11  -3   25.11    2.90
   4 -11  -2    9.43    2.04
   4 -11  -2    8.31    1.99
   4 -11  -2    7.01    1.78
   4 -11  -2    9.40    2.14
   4 -11  -2    5.61    1.63
   4 -11  -1   13.95    2.14
   4 -11  -1   11.14    2.15
   4 -11  -1   15.56    2.08
   4 -11  -1   12.50    2.26
   4 -11  -1   16.05    2.37
   4 -11   0   63.55    4.13
   4 -11   0   57.40    3.91
   4 -11   0   49.68    3.98
   4 -11   1   61.69    4.05
   4 -11   2    7.68    1.57
   4 -11   3   21.06    2.16
   4 -11   3   15.58    1.96
   4 -11   4   20.20    1.87
   4 -11   4   15.23    1.79
   4 -11   5   88.50    5.14
   4 -11   5   90.66    5.11
   4 -10  -9    5.27    1.19
   4 -10  -9    2.98    1.16
   4 -10  -8    0.43    1.38
   4 -10  -8    0.60    1.36
   4 -10  -7   87.28    5.54
   4 -10  -7   92.89    5.58
   4 -10  -7   85.00    5.51
   4 -10  -7   84.86    5.49
   4 -10  -7   81.38    5.22
   4 -10  -6   72.32    5.14
   4 -10  -6   75.96    5.27
   4 -10  -6   74.68    5.14
   4 -10  -6   72.45    5.01
   4 -10  -5    3.19    2.04
   4 -10  -5    1.73    1.82
   4 -10  -5    1.40    2.11
   4 -10  -5    2.50    1.94
   4 -10  -4   42.14    3.71
   4 -10  -4   40.00    3.51
   4 -10  -4   43.33    4.02
   4 -10  -4   45.48    3.97
   4 -10  -3  134.87    8.07
   4 -10  -3  142.35    8.52
   4 -10  -3  155.79    8.56
   4 -10  -3  138.43    7.94
   4 -10  -3  127.76    7.83
   4 -10  -3  140.26    8.29
   4 -10  -2  209.78   12.20
   4 -10  -2  236.91   12.61
   4 -10  -2  246.99   12.23
   4 -10  -2  225.84   12.58
   4 -10  -1   41.58    3.83
   4 -10  -1   45.50    3.63
   4 -10  -1   43.58    3.94
   4 -10   0   25.14    2.85
   4 -10   0   19.80    2.44
   4 -10   0   19.39    2.73
   4 -10   0   20.29    2.53
   4 -10   1    2.98    1.59
   4 -10   1    2.89    1.68
   4 -10   1    0.99    1.55
   4 -10   2   21.08    2.61
   4 -10   2   19.98    2.65
   4 -10   3   50.73    3.77
   4 -10   3   50.46    3.76
   4 -10   4  124.23    6.74
   4 -10   4  112.51    6.67
   4 -10   5    0.31    1.09
   4 -10   5    0.84    1.11
   4 -10   5   -0.61    1.38
   4 -10   6    5.59    1.25
   4  -9 -10    9.93    1.42
   4  -9 -10   12.33    1.60
   4  -9  -9   20.88    2.34
   4  -9  -9   18.63    2.22
   4  -9  -9   20.52    2.26
   4  -9  -8    4.13    1.93
   4  -9  -8    7.98    2.27
   4  -9  -8    3.95    1.92
   4  -9  -7   48.75    4.16
   4  -9  -7   46.42    4.23
   4  -9  -7   49.77    4.21
   4  -9  -7   47.33    3.85
   4  -9  -6    9.35    2.48
   4  -9  -6    1.39    2.28
   4  -9  -6    3.09    2.18
   4  -9  -6    3.85    2.06
   4  -9  -5    6.01    2.26
   4  -9  -5    3.81    2.20
   4  -9  -5    4.26    2.53
   4  -9  -5    7.39    2.51
   4  -9  -4   90.85    5.73
   4  -9  -4   80.25    5.54
   4  -9  -4   90.47    6.29
   4  -9  -3  268.88   14.04
   4  -9  -3  289.79   14.69
   4  -9  -3  260.11   14.19
   4  -9  -3  261.38   14.53
   4  -9  -2  112.14    6.86
   4  -9  -2  118.53    7.37
   4  -9  -2  116.22    7.44
   4  -9  -2  107.92    6.88
   4  -9  -1   22.92    3.14
   4  -9  -1   28.04    2.91
   4  -9  -1   33.04    3.37
   4  -9  -1   27.81    3.37
   4  -9  -1   23.95    2.77
   4  -9  -1   27.83    2.96
   4  -9   0   12.28    2.34
   4  -9   0   12.96    2.49
   4  -9   0   18.27    2.38
   4  -9   0   13.43    2.58
   4  -9   0   14.16    2.10
   4  -9   0   12.14    2.40
   4  -9   1   42.56    3.53
   4  -9   1   42.81    3.77
   4  -9   1   40.80    3.57
   4  -9   1   42.10    3.77
   4  -9   1   35.75    3.50
   4  -9   2    8.53    2.27
   4  -9   2    8.28    1.85
   4  -9   2   10.29    2.20
   4  -9   3   49.37    3.78
   4  -9   3   45.72    3.76
   4  -9   4   54.30    3.98
   4  -9   4   49.58    3.96
   4  -9   5   31.96    2.84
   4  -9   5   35.75    3.05
   4  -9   6    2.90    1.36
   4  -9   6    1.54    1.17
   4  -9   7    9.63    1.21
   4  -9   7   14.59    1.50
   4  -8 -11   44.80    3.02
   4  -8 -11   43.60    2.93
   4  -8 -10   23.83    2.33
   4  -8 -10   23.18    2.42
   4  -8 -10   22.20    2.35
   4  -8 -10   21.51    2.28
   4  -8 -10   18.54    2.23
   4  -8  -9   -0.25    1.60
   4  -8  -9    0.13    1.81
   4  -8  -8   14.87    2.69
   4  -8  -8   21.46    3.11
   4  -8  -8   16.26    2.86
   4  -8  -7    0.84    2.09
   4  -8  -7    2.76    2.46
   4  -8  -7    1.71    2.12
   4  -8  -7    3.18    1.97
   4  -8  -6   -0.54    2.06
   4  -8  -6    0.78    2.49
   4  -8  -6    2.82    2.15
   4  -8  -6    1.35    1.98
   4  -8  -5   23.61    3.13
   4  -8  -5   21.41    2.85
   4  -8  -5   22.09    3.22
   4  -8  -5   15.25    2.81
   4  -8  -4   46.24    4.05
   4  -8  -4   40.65    3.82
   4  -8  -4   50.35    3.91
   4  -8  -4   49.07    4.47
   4  -8  -4   43.88    5.36
   4  -8  -3   91.06    6.49
   4  -8  -3   98.74    6.54
   4  -8  -3  113.76    6.58
   4  -8  -3  107.44    6.87
   4  -8  -3  112.49    7.10
   4  -8  -3  106.55    6.84
   4  -8  -3   97.34    8.42
   4  -8  -2   26.97    3.30
   4  -8  -2   26.36    2.87
   4  -8  -2   22.96    3.07
   4  -8  -2   22.75    3.23
   4  -8  -2   26.93    2.96
   4  -8  -2   25.38    2.94
   4  -8  -1  191.10   10.42
   4  -8  -1  175.50    9.99
   4  -8  -1  199.85   10.60
   4  -8  -1  182.26   10.03
   4  -8  -1  196.94   10.65
   4  -8  -1  171.29    9.97
   4  -8  -1  177.46   10.37
   4  -8   0   35.85    3.43
   4  -8   0   39.59    3.71
   4  -8   0   46.41    3.92
   4  -8   0   43.22    3.86
   4  -8   0   36.79    3.28
   4  -8   1   28.96    3.22
   4  -8   1   30.68    3.00
   4  -8   1   31.45    3.39
   4  -8   1   27.42    3.10
   4  -8   2   87.36    5.79
   4  -8   2   87.99    5.60
   4  -8   2   78.25    5.21
   4  -8   2   68.96    5.04
   4  -8   3   33.13    3.34
   4  -8   3   31.69    3.05
   4  -8   3   36.81    3.58
   4  -8   4   99.01    6.37
   4  -8   4  107.46    6.75
   4  -8   5   13.38    2.15
   4  -8   5   14.49    2.39
   4  -8   6    2.14    1.39
   4  -8   6    2.65    1.60
   4  -8   7   30.32    2.52
   4  -8   7   25.77    2.51
   4  -8   8    1.84    0.93
   4  -7 -12   13.65    1.42
   4  -7 -11   23.24    2.07
   4  -7 -11   28.29    2.53
   4  -7 -11   29.91    2.38
   4  -7 -11   23.46    2.18
   4  -7 -10   19.09    2.43
   4  -7 -10   21.91    2.60
   4  -7 -10   21.95    2.57
   4  -7 -10   19.18    2.59
   4  -7  -9   -1.02    1.84
   4  -7  -9    0.15    2.12
   4  -7  -8   14.14    2.65
   4  -7  -8   16.64    3.25
   4  -7  -8   13.22    2.91
   4  -7  -7  179.76   10.40
   4  -7  -7  181.72   10.77
   4  -7  -7  177.36   10.43
   4  -7  -7  174.59   10.15
   4  -7  -6   58.05    4.68
   4  -7  -6   58.76    4.89
   4  -7  -6   58.81    4.87
   4  -7  -6   61.54    5.29
   4  -7  -6   58.40    4.80
   4  -7  -6   56.47    4.70
   4  -7  -6   40.33    5.88
   4  -7  -5   39.02    3.83
   4  -7  -5   46.16    4.12
   4  -7  -5   52.42    4.23
   4  -7  -5   34.06    5.43
   4  -7  -5   44.71    4.22
   4  -7  -4  193.99   10.37
   4  -7  -4  165.49   10.09
   4  -7  -4  197.15   10.37
   4  -7  -4  193.52   10.59
   4  -7  -4  179.81    9.87
   4  -7  -4  179.34   10.48
   4  -7  -4  172.23   10.13
   4  -7  -4  150.28   11.38
   4  -7  -3  153.84    8.83
   4  -7  -3  139.84    8.32
   4  -7  -3  140.47    8.77
   4  -7  -3  165.56    8.88
   4  -7  -3  160.16    8.84
   4  -7  -3  155.40    8.94
   4  -7  -3  134.57   10.27
   4  -7  -3  133.94    8.47
   4  -7  -2  863.87   40.64
   4  -7  -2  873.83   40.49
   4  -7  -2  852.14   40.10
   4  -7  -2  864.33   40.74
   4  -7  -2  782.24   40.08
   4  -7  -2  824.20   40.49
   4  -7  -1   68.48    4.68
   4  -7  -1   66.89    4.77
   4  -7  -1   66.48    5.03
   4  -7  -1   77.65    5.11
   4  -7  -1   75.68    5.29
   4  -7  -1   66.77    4.71
   4  -7  -1   68.21    5.19
   4  -7   0  106.66    6.40
   4  -7   0   88.73    5.93
   4  -7   0  103.85    6.53
   4  -7   0  105.58    6.51
   4  -7   0   92.78    5.88
   4  -7   1   11.19    2.24
   4  -7   1   10.21    1.92
   4  -7   1    7.75    2.22
   4  -7   1    6.25    2.05
   4  -7   2  176.42    9.94
   4  -7   2  162.45    9.28
   4  -7   2  162.96    9.28
   4  -7   2  183.27    9.77
   4  -7   3    9.09    2.18
   4  -7   3    7.81    1.78
   4  -7   3   13.99    2.53
   4  -7   3    6.10    2.91
   4  -7   4   -0.86    1.60
   4  -7   4   -1.20    1.60
   4  -7   4    0.17    1.94
   4  -7   5    6.86    1.87
   4  -7   5    5.91    2.19
   4  -7   5    6.28    1.79
   4  -7   6   65.67    4.23
   4  -7   6   52.61    4.18
   4  -7   7   39.83    3.17
   4  -7   8   11.83    1.58
   4  -7   8    8.31    1.39
   4  -7   9   22.00    1.69
   4  -6 -12   57.81    3.61
   4  -6 -12   49.00    3.51
   4  -6 -11   15.55    2.31
   4  -6 -11   15.35    2.14
   4  -6 -11   15.73    1.88
   4  -6 -11   17.86    2.22
   4  -6 -10   40.10    3.66
   4  -6 -10   42.45    3.61
   4  -6 -10   35.84    3.39
   4  -6 -10   33.65    3.62
   4  -6  -9   13.06    2.71
   4  -6  -9   12.30    2.50
   4  -6  -9   22.05    3.62
   4  -6  -9   14.07    2.91
   4  -6  -8   95.07    6.46
   4  -6  -8  103.60    7.15
   4  -6  -8   88.02    6.52
   4  -6  -8   91.44    6.70
   4  -6  -7   53.47    4.79
   4  -6  -7   58.30    4.84
   4  -6  -7   60.97    5.23
   4  -6  -7   46.12    5.97
   4  -6  -7   58.78    4.67
   4  -6  -6    8.27    2.42
   4  -6  -6   10.55    2.74
   4  -6  -6    6.76    2.31
   4  -6  -6    2.02    2.59
   4  -6  -6    5.93    2.32
   4  -6  -6    8.15    2.30
   4  -6  -6    3.63    2.83
   4  -6  -5  216.74   12.18
   4  -6  -5  223.81   12.06
   4  -6  -5  227.08   12.30
   4  -6  -5  206.94   11.89
   4  -6  -5  238.50   14.90
   4  -6  -5  223.57   12.28
   4  -6  -4   69.72    5.04
   4  -6  -4   71.30    4.89
   4  -6  -4   62.73    4.79
   4  -6  -4   65.54    4.99
   4  -6  -4   68.56    5.02
   4  -6  -4   60.79    4.42
   4  -6  -4   59.01    6.71
   4  -6  -4   62.17    4.97
   4  -6  -4   60.19    5.94
   4  -6  -3  276.14   13.50
   4  -6  -3  270.87   13.68
   4  -6  -3  250.67   13.03
   4  -6  -3  239.17   13.52
   4  -6  -3  234.18   14.84
   4  -6  -3  245.47   13.42
   4  -6  -2  475.84   22.60
   4  -6  -2  444.52   22.54
   4  -6  -2  466.26   22.73
   4  -6  -2  449.44   22.19
   4  -6  -2  484.80   22.94
   4  -6  -2  429.63   22.24
   4  -6  -2  451.69   24.45
   4  -6  -2  446.98   22.75
   4  -6  -1  156.35    9.22
   4  -6  -1  161.06    9.39
   4  -6  -1  168.50    9.21
   4  -6  -1  162.94    9.09
   4  -6  -1  168.28    9.29
   4  -6  -1  166.61    8.91
   4  -6  -1  175.12    9.49
   4  -6  -1  167.49    8.94
   4  -6  -1  154.34    9.48
   4  -6   0   97.70    6.01
   4  -6   0   97.07    5.93
   4  -6   0   82.20    5.57
   4  -6   0   97.82    6.23
   4  -6   0   99.24    6.14
   4  -6   1   72.13    4.88
   4  -6   1   68.14    4.65
   4  -6   1   63.86    4.55
   4  -6   1   70.76    5.10
   4  -6   1   73.52    4.89
   4  -6   2    9.59    2.11
   4  -6   2    9.34    1.98
   4  -6   2    7.20    2.07
   4  -6   2    9.89    1.80
   4  -6   2    6.48    1.63
   4  -6   3  128.87    9.57
   4  -6   3  152.50    7.85
   4  -6   3  142.48    7.98
   4  -6   3  103.19    9.10
   4  -6   3  110.71    7.13
   4  -6   3  122.80    9.74
   4  -6   4    3.70    1.84
   4  -6   4    2.93    1.38
   4  -6   4    4.17    2.46
   4  -6   4    4.16    2.42
   4  -6   5    1.90    1.65
   4  -6   6   24.44    2.76
   4  -6   6   33.46    3.27
   4  -6   7    0.39    1.52
   4  -6   8    7.66    1.70
   4  -6   8    8.99    1.63
   4  -6   9   14.34    1.57
   4  -5 -13   17.09    1.60
   4  -5 -12   58.55    3.87
   4  -5 -12   47.52    3.44
   4  -5 -12   52.57    3.77
   4  -5 -11   21.64    2.77
   4  -5 -11   20.22    2.62
   4  -5 -11   20.83    2.27
   4  -5 -11   20.36    2.66
   4  -5 -11   21.00    2.71
   4  -5 -10    6.50    1.96
   4  -5 -10    7.73    2.28
   4  -5 -10    7.29    2.29
   4  -5 -10    5.40    2.57
   4  -5  -9   10.19    2.62
   4  -5  -9   13.09    2.76
   4  -5  -9    9.37    2.39
   4  -5  -9   15.93    3.55
   4  -5  -9   10.52    2.87
   4  -5  -9    9.02    1.94
   4  -5  -8    5.92    2.54
   4  -5  -8    8.75    2.43
   4  -5  -8   11.51    3.13
   4  -5  -8    7.73    2.54
   4  -5  -8    9.94    2.91
   4  -5  -8    6.22    2.98
   4  -5  -7   30.64    3.45
   4  -5  -7   29.20    3.90
   4  -5  -7   30.79    3.54
   4  -5  -7   30.24    3.36
   4  -5  -7   21.83    4.38
   4  -5  -6  392.03   21.06
   4  -5  -6  410.11   21.22
   4  -5  -6  415.22   21.14
   4  -5  -6  418.81   21.17
   4  -5  -6  416.73   21.46
   4  -5  -6  421.83   21.11
   4  -5  -6  436.96   23.62
   4  -5  -6  415.69   21.06
   4  -5  -5   23.46    2.88
   4  -5  -5   27.07    3.20
   4  -5  -5   35.87    3.59
   4  -5  -5   27.65    2.91
   4  -5  -5   27.37    3.19
   4  -5  -5   28.81    4.63
   4  -5  -4  294.24   15.42
   4  -5  -4  308.96   15.34
   4  -5  -4  291.51   15.27
   4  -5  -4  271.44   14.60
   4  -5  -4  292.22   15.02
   4  -5  -4  294.70   17.36
   4  -5  -4  301.37   15.37
   4  -5  -4  290.81   15.25
   4  -5  -4  308.40   15.44
   4  -5  -4  283.94   15.12
   4  -5  -3  213.16   10.72
   4  -5  -3  188.70   10.86
   4  -5  -3  196.50   10.77
   4  -5  -3  197.55   10.82
   4  -5  -3  207.68   12.48
   4  -5  -3  187.03   10.76
   4  -5  -2  100.45    6.05
   4  -5  -2   95.75    6.17
   4  -5  -2   96.75    6.12
   4  -5  -2   93.63    6.09
   4  -5  -2  108.03    6.45
   4  -5  -2  101.50    7.50
   4  -5  -2  101.94    6.39
   4  -5  -1  368.17   18.97
   4  -5  -1  361.98   18.64
   4  -5  -1  378.30   18.78
   4  -5  -1  351.55   18.90
   4  -5  -1  382.71   18.72
   4  -5  -1  408.69   19.08
   4  -5  -1  392.72   20.62
   4  -5  -1  376.96   19.17
   4  -5   0  115.67    8.28
   4  -5   0  105.31    6.47
   4  -5   0  100.78    6.42
   4  -5   0  123.81    7.05
   4  -5   0  113.58    6.85
   4  -5   0  113.28    6.69
   4  -5   1   36.79    4.71
   4  -5   1   49.09    3.66
   4  -5   1   38.11    3.63
   4  -5   1   51.30    4.01
   4  -5   1   38.09    4.14
   4  -5   1   48.97    4.40
   4  -5   1   47.62    3.66
   4  -5   2  132.37    7.72
   4  -5   2  136.87    8.24
   4  -5   2  149.25    9.97
   4  -5   2  134.44    9.91
   4  -5   2  111.85    9.08
   4  -5   2  130.71    8.06
   4  -5   2  147.66    8.09
   4  -5   3  245.61   12.34
   4  -5   3  235.79   14.64
   4  -5   3  242.75   12.86
   4  -5   3  199.19   14.13
   4  -5   3  234.05   12.67
   4  -5   3  212.65   14.39
   4  -5   3  226.29   12.35
   4  -5   3  236.84   14.95
   4  -5   4  132.61    8.01
   4  -5   4  127.01   10.05
   4  -5   4  108.68    9.49
   4  -5   4  116.13    9.28
   4  -5   4  143.34    7.98
   4  -5   4  115.81    7.44
   4  -5   5   12.36    3.57
   4  -5   5   12.62    2.64
   4  -5   5   16.56    2.58
   4  -5   5   11.88    3.53
   4  -5   5   15.35    2.33
   4  -5   6   11.02    2.35
   4  -5   6   11.93    2.52
   4  -5   6    8.76    2.00
   4  -5   7   35.36    3.61
   4  -5   7   42.85    3.50
   4  -5   7   38.27    3.25
   4  -5   8   14.90    2.22
   4  -5   8   16.85    2.09
   4  -5   8   11.15    1.72
   4  -5   9    1.48    1.27
   4  -5   9    1.93    1.16
   4  -5  10   38.71    2.36
  -4  -5 -10   36.39    2.40
   4  -4 -13   26.38    2.29
   4  -4 -12   23.57    2.59
   4  -4 -12   26.62    2.80
   4  -4 -12   29.69    2.84
   4  -4 -11   39.76    3.81
   4  -4 -11   43.29    3.62
   4  -4 -11   35.24    3.64
   4  -4 -11   32.42    3.08
   4  -4 -11   40.09    3.29
   4  -4 -11   47.42    3.91
   4  -4 -10   58.20    4.81
   4  -4 -10   59.23    4.75
   4  -4 -10   49.20    4.00
   4  -4 -10   59.92    4.32
   4  -4 -10   58.08    4.98
   4  -4 -10   58.47    4.69
   4  -4  -9   39.11    3.76
   4  -4  -9   33.45    3.77
   4  -4  -9   37.97    3.97
   4  -4  -9   31.45    4.85
   4  -4  -9   38.94    3.52
   4  -4  -9   46.62    4.42
   4  -4  -9   29.86    3.15
   4  -4  -9   35.02    3.99
   4  -4  -8    9.57    2.84
   4  -4  -8    7.13    2.44
   4  -4  -8    6.41    2.20
   4  -4  -8    5.79    1.84
   4  -4  -8   12.64    3.21
   4  -4  -8    6.76    2.74
   4  -4  -8    5.87    1.96
   4  -4  -8    8.58    3.09
   4  -4  -8    4.38    2.65
   4  -4  -7  239.37   12.74
   4  -4  -7  234.07   12.53
   4  -4  -7  246.24   13.00
   4  -4  -7  253.74   12.22
   4  -4  -7  242.78   12.60
   4  -4  -7  206.49   14.21
   4  -4  -7  239.63   14.63
   4  -4  -6   17.35    2.19
   4  -4  -6   22.39    3.08
   4  -4  -6   17.86    2.64
   4  -4  -6   23.55    3.19
   4  -4  -6   19.55    2.87
   4  -4  -6   21.84    2.66
   4  -4  -6   20.84    2.83
   4  -4  -6   20.54    2.82
   4  -4  -6   20.32    3.84
   4  -4  -6   20.63    3.86
   4  -4  -5  402.40   20.75
   4  -4  -5  403.57   20.52
   4  -4  -5  421.40   20.81
   4  -4  -5  413.74   20.49
   4  -4  -5  411.87   22.59
   4  -4  -5  406.39   20.59
   4  -4  -5  402.76   20.48
   4  -4  -4   43.47    3.94
   4  -4  -4   44.27    3.73
   4  -4  -4   49.04    3.86
   4  -4  -4   41.53    3.69
   4  -4  -4   49.00    5.26
   4  -4  -4   47.76    3.58
   4  -4  -4   53.06    4.01
   4  -4  -4   42.64    3.67
   4  -4  -4   43.26    3.70
   4  -4  -3    9.28    1.89
   4  -4  -3   11.68    1.96
   4  -4  -3   10.61    2.15
   4  -4  -3   12.69    2.08
   4  -4  -3   12.15    1.98
   4  -4  -3   10.80    3.12
   4  -4  -3   11.56    1.88
   4  -4  -3   10.01    2.00
   4  -4  -2  114.13    7.04
   4  -4  -2  114.92    6.87
   4  -4  -2  116.21    6.86
   4  -4  -2  126.34    7.25
   4  -4  -2  119.83    7.34
   4  -4  -2  119.27    7.06
   4  -4  -2  126.92    8.66
   4  -4  -2  114.72    7.09
   4  -4  -1  195.81   11.04
   4  -4  -1  209.56   11.12
   4  -4  -1  213.80   11.43
   4  -4  -1  209.14   10.98
   4  -4  -1  191.53   11.07
   4  -4  -1  224.21   12.91
   4  -4   0   45.31    3.95
   4  -4   0   43.32    4.88
   4  -4   0   46.54    3.66
   4  -4   0   45.27    3.70
   4  -4   0   39.60    3.39
   4  -4   0   36.27    3.26
   4  -4   1   25.66    3.58
   4  -4   1   31.71    2.79
   4  -4   1   29.56    3.08
   4  -4   1   31.44    3.06
   4  -4   1   32.77    3.14
   4  -4   1   35.03    3.22
   4  -4   1   33.24    3.16
   4  -4   1   31.40    4.40
   4  -4   1   32.04    2.80
   4  -4   1   38.68    3.60
   4  -4   2   84.78    5.63
   4  -4   2   84.47    7.32
   4  -4   2   67.20    6.49
   4  -4   2   90.66    7.61
   4  -4   2   91.73    5.61
   4  -4   2   81.68    5.89
   4  -4   2   89.11    5.59
   4  -4   2   91.07    7.51
   4  -4   2   80.54    5.52
   4  -4   2   73.93    5.07
   4  -4   3   24.39    2.78
   4  -4   3   23.54    4.19
   4  -4   3   18.35    2.69
   4  -4   3   18.70    3.87
   4  -4   3   18.22    2.52
   4  -4   3   24.17    3.06
   4  -4   3   20.44    3.71
   4  -4   3   22.58    4.10
   4  -4   3   16.95    2.50
   4  -4   4   20.71    2.97
   4  -4   4   24.36    4.42
   4  -4   4   25.24    3.05
   4  -4   4   23.26    2.89
   4  -4   4   22.11    4.26
   4  -4   4   25.64    3.00
   4  -4   4   20.73    4.22
   4  -4   4   26.64    4.51
   4  -4   5  278.63   15.17
   4  -4   5  265.81   17.66
   4  -4   5  274.86   17.58
   4  -4   5  286.60   15.00
   4  -4   5  280.82   17.93
   4  -4   5  294.21   15.11
   4  -4   6   83.50    6.17
   4  -4   6   98.67    6.16
   4  -4   6   92.43    6.19
   4  -4   7    3.44    1.89
   4  -4   7    2.98    1.70
   4  -4   7    4.34    1.87
   4  -4   8   13.01    2.15
   4  -4   8   13.39    1.98
   4  -4   8   15.35    2.19
   4  -4   9   45.01    3.33
   4  -4   9   44.74    3.22
   4  -4  10   56.20    3.48
   4  -3 -13    5.45    1.43
   4  -3 -12   87.42    5.57
   4  -3 -12   76.57    4.98
   4  -3 -12   87.58    5.60
   4  -3 -12   82.18    5.12
   4  -3 -12   83.67    5.43
   4  -3 -11  101.78    6.47
   4  -3 -11   88.85    5.87
   4  -3 -11   93.79    6.49
   4  -3 -11   91.64    5.98
   4  -3 -11  103.81    6.18
   4  -3 -11  104.52    6.66
   4  -3 -11  106.32    6.70
   4  -3 -10   36.74    3.56
   4  -3 -10   39.56    3.97
   4  -3 -10   34.82    3.51
   4  -3 -10   46.92    4.15
   4  -3 -10   39.42    3.66
   4  -3 -10   44.61    4.41
   4  -3 -10   46.27    4.25
   4  -3 -10   39.10    4.13
   4  -3  -9   57.46    5.01
   4  -3  -9   52.51    4.65
   4  -3  -9   47.28    4.09
   4  -3  -9   58.67    4.84
   4  -3  -9   55.20    4.47
   4  -3  -9   50.19    6.05
   4  -3  -9   52.34    4.34
   4  -3  -9   53.53    4.92
   4  -3  -9   50.53    4.29
   4  -3  -8   37.34    3.43
   4  -3  -8   32.70    4.11
   4  -3  -8   36.00    3.83
   4  -3  -8   34.80    3.63
   4  -3  -8   24.84    4.78
   4  -3  -8   38.72    3.55
   4  -3  -8   34.51    3.77
   4  -3  -8   34.37    3.99
   4  -3  -8   30.56    4.36
   4  -3  -7  140.98    8.38
   4  -3  -7  127.26    7.88
   4  -3  -7  125.01    7.83
   4  -3  -7  137.56    7.88
   4  -3  -7  115.33    9.64
   4  -3  -7  143.27    8.20
   4  -3  -7  133.05    8.29
   4  -3  -7  135.05    8.10
   4  -3  -7  115.87    9.37
   4  -3  -7  129.10    7.62
   4  -3  -6  317.35   16.28
   4  -3  -6  256.45   15.33
   4  -3  -6  328.86   16.29
   4  -3  -6  317.72   16.06
   4  -3  -6  314.92   15.94
   4  -3  -6  305.95   15.92
   4  -3  -6  318.31   16.28
   4  -3  -6  266.45   16.36
   4  -3  -6  341.74   15.92
   4  -3  -6  321.61   15.98
   4  -3  -6  288.01   17.47
   4  -3  -6  366.66   18.58
   4  -3  -5  165.79    9.27
   4  -3  -5  184.82   11.31
   4  -3  -5  173.62    9.54
   4  -3  -5  153.15    9.21
   4  -3  -5  138.52    8.68
   4  -3  -5  172.45    9.36
   4  -3  -5  158.43    9.21
   4  -3  -5  172.98    9.50
   4  -3  -5  181.08    9.61
   4  -3  -5  171.39    9.09
   4  -3  -5  160.35    9.09
   4  -3  -5  172.02   10.81
   4  -3  -5  159.88    9.25
   4  -3  -5  171.30    9.38
   4  -3  -4  121.78    7.34
   4  -3  -4  114.48    7.14
   4  -3  -4  122.28    7.19
   4  -3  -4  121.55    7.11
   4  -3  -4  127.55    7.11
   4  -3  -4  134.22    9.31
   4  -3  -4  113.27    8.37
   4  -3  -4  126.39    7.19
   4  -3  -4  116.81    7.13
   4  -3  -4  112.58    7.13
   4  -3  -3   83.99    5.53
   4  -3  -3   96.75    7.49
   4  -3  -2  100.04    6.40
   4  -3  -2  124.37    8.35
   4  -3  -1  250.40   14.85
   4  -3   0   76.01    5.12
   4  -3   0   83.32    6.68
   4  -3   0   65.37    5.30
   4  -3   0   78.60    4.93
   4  -3   0   67.20    4.72
   4  -3   0   69.30    4.94
   4  -3   1  123.94    8.84
   4  -3   1  131.86    9.05
   4  -3   1  110.75    7.92
   4  -3   1  112.86    6.84
   4  -3   1  110.28    7.01
   4  -3   1  121.77    6.91
   4  -3   1  122.19    7.23
   4  -3   1  107.55    6.73
   4  -3   1  124.34    8.79
   4  -3   1  110.77    6.92
   4  -3   2  167.56    9.67
   4  -3   2  200.14   12.26
   4  -3   2  180.50    9.67
   4  -3   2  177.29    9.98
   4  -3   2  184.92   11.99
   4  -3   2  170.05   11.24
   4  -3   2  171.69    9.62
   4  -3   2  179.06   11.63
   4  -3   2  168.68    9.79
   4  -3   3  191.47   11.10
   4  -3   3  204.96   10.97
   4  -3   3  226.60   13.83
   4  -3   3  204.64   11.36
   4  -3   3  189.95   12.97
   4  -3   3  196.02   10.99
   4  -3   3  224.93   13.27
   4  -3   3  232.66   13.97
   4  -3   3  202.90   11.28
   4  -3   4  582.35   30.89
   4  -3   4  563.08   28.09
   4  -3   4  560.92   27.69
   4  -3   4  564.99   28.05
   4  -3   4  640.48   31.43
   4  -3   4  584.00   27.97
   4  -3   4  523.37   29.73
   4  -3   4  550.74   28.14
   4  -3   4  602.35   31.27
   4  -3   5   58.95    4.66
   4  -3   5   57.15    4.41
   4  -3   5   62.05    6.95
   4  -3   5   52.83    6.44
   4  -3   5   49.25    6.41
   4  -3   5   60.16    4.71
   4  -3   6   27.64    3.33
   4  -3   6   40.23    5.51
   4  -3   6   20.67    4.54
   4  -3   6   30.90    3.16
   4  -3   6   31.65    3.51
   4  -3   6   32.22    5.09
   4  -3   7   31.73    3.43
   4  -3   7   27.45    3.19
   4  -3   7   29.80    2.98
   4  -3   8  105.97    6.70
   4  -3   8  112.19    6.84
   4  -3   9  100.90    6.03
   4  -3   9  106.10    6.16
   4  -3  10   44.11    2.87
  -4  -3 -10   42.43    3.03
   4  -2 -13   11.25    1.77
   4  -2 -13    8.19    1.54
   4  -2 -12    7.22    1.97
   4  -2 -12    9.48    1.91
   4  -2 -12    3.80    1.55
   4  -2 -12    5.26    1.97
   4  -2 -12    4.61    1.60
   4  -2 -11   37.75    3.60
   4  -2 -11   47.03    4.18
   4  -2 -11   41.01    3.96
   4  -2 -11   41.46    3.98
   4  -2 -11   46.35    3.77
   4  -2 -11   38.62    4.06
   4  -2 -10   44.82    4.38
   4  -2 -10   47.23    4.33
   4  -2 -10   44.39    3.91
   4  -2 -10   42.29    4.23
   4  -2 -10   49.78    4.05
   4  -2 -10   42.70    4.35
   4  -2 -10   39.47    4.45
   4  -2  -9   31.17    4.21
   4  -2  -9   34.92    3.54
   4  -2  -9   32.02    3.68
   4  -2  -9   32.51    3.86
   4  -2  -9   30.03    4.01
   4  -2  -9   40.60    5.42
   4  -2  -9   32.03    3.50
   4  -2  -8   19.78    3.54
   4  -2  -8   26.37    3.36
   4  -2  -8   28.51    3.33
   4  -2  -8   27.60    3.92
   4  -2  -8   29.76    3.23
   4  -2  -8   24.30    3.53
   4  -2  -8   28.21    4.75
   4  -2  -7  183.42   10.64
   4  -2  -7  190.85   10.72
   4  -2  -7  176.06   10.73
   4  -2  -7  225.33   13.28
   4  -2  -7  204.97   11.10
   4  -2  -7  180.10   10.34
   4  -2  -7  189.58   10.71
   4  -2  -7  190.24   10.94
   4  -2  -7  207.25   10.68
   4  -2  -7  146.25   11.39
   4  -2  -7  200.55   10.80
   4  -2  -7  194.72   10.82
   4  -2  -7  204.43   10.86
   4  -2  -6   35.02    4.03
   4  -2  -6   51.11    4.12
   4  -2  -6   34.33    3.58
   4  -2  -6   44.73    3.79
   4  -2  -6   52.46    5.50
   4  -2  -6   41.55    3.27
   4  -2  -6   33.12    3.26
   4  -2  -6   49.17    4.13
   4  -2  -6   40.75    3.77
   4  -2  -6   49.24    3.70
   4  -2  -6   41.76    3.48
   4  -2  -6   42.94    3.71
   4  -2  -6   30.98    4.11
   4  -2  -6   46.33    3.94
   4  -2  -5   33.82    3.60
   4  -2  -5   32.25    3.25
   4  -2  -5   27.18    3.09
   4  -2  -5   26.64    2.73
   4  -2  -5   35.92    3.23
   4  -2  -5   28.74    3.14
   4  -2  -5   35.92    3.20
   4  -2  -5   33.99    4.68
   4  -2  -5   32.38    3.18
   4  -2  -5   34.57    3.00
   4  -2  -5   22.56    3.34
   4  -2  -5   29.19    3.69
   4  -2  -5   27.23    3.01
   4  -2  -5   32.17    3.25
   4  -2  -4  302.25   16.12
   4  -2  -4  323.30   16.08
   4  -2  -4  307.43   15.67
   4  -2  -4  303.93   16.95
   4  -2  -4  313.04   16.98
   4  -2  -4  339.47   18.40
   4  -2  -4  304.34   15.81
   4  -2  -3   18.79    3.83
   4  -2  -2   35.42    4.47
   4  -2  -1  299.73   15.35
   4  -2  -1  226.10   13.07
   4  -2   0  180.94   11.14
   4  -2   0  146.73    9.66
   4  -2   0  177.85   10.87
   4  -2   1  323.05   17.67
   4  -2   1  323.63   17.73
   4  -2   1  305.48   16.77
   4  -2   1  299.64   15.54
   4  -2   1  316.61   17.36
   4  -2   1  272.33   15.36
   4  -2   1  303.60   15.45
   4  -2   2  266.15   13.90
   4  -2   2  281.13   15.92
   4  -2   2  314.08   16.92
   4  -2   2  298.72   16.63
   4  -2   2  258.34   13.79
   4  -2   2  270.37   14.21
   4  -2   2  283.14   16.01
   4  -2   2  257.46   13.90
   4  -2   3   21.44    2.56
   4  -2   3   25.48    4.29
   4  -2   3   29.95    2.97
   4  -2   3   24.08    4.03
   4  -2   3   21.85    2.51
   4  -2   3   21.39    3.98
   4  -2   3   26.11    2.93
   4  -2   3   21.61    2.61
   4  -2   3   25.68    4.52
   4  -2   4   78.02    5.47
   4  -2   4   80.74    7.86
   4  -2   4   84.75    7.62
   4  -2   4   79.62    5.56
   4  -2   4   81.38    5.34
   4  -2   4   75.13    7.18
   4  -2   4   92.35    5.92
   4  -2   4   79.27    5.46
   4  -2   5  415.94   21.10
   4  -2   5  410.67   24.24
   4  -2   5  454.51   24.59
   4  -2   5  413.34   20.80
   4  -2   5  385.66   22.71
   4  -2   5  421.59   21.42
   4  -2   5  423.13   21.07
   4  -2   6  223.71   13.31
   4  -2   6  250.18   16.64
   4  -2   6  254.91   13.20
   4  -2   6  275.89   13.99
   4  -2   6  246.37   13.35
   4  -2   6  254.63   13.29
   4  -2   7   20.06    2.36
   4  -2   7   16.97    2.56
   4  -2   7   16.45    2.45
   4  -2   7   18.08    2.95
   4  -2   8    4.94    1.71
   4  -2   8    5.24    1.58
   4  -2   8    6.29    2.10
   4  -2   9   12.01    2.10
   4  -2  10   76.54    4.73
   4  -2  10   78.78    4.66
  -4  -2 -10   77.50    4.68
   4  -1 -14   15.67    1.34
   4  -1 -13    9.51    1.80
   4  -1 -13    6.88    1.60
   4  -1 -13    5.94    1.40
   4  -1 -12   20.71    2.55
   4  -1 -12   20.27    2.50
   4  -1 -12   17.93    2.41
   4  -1 -12   17.24    2.66
   4  -1 -12   18.72    2.76
   4  -1 -12   18.66    2.35
   4  -1 -11    6.62    2.17
   4  -1 -11    3.34    2.38
   4  -1 -11    4.52    2.35
   4  -1 -11    3.51    2.44
   4  -1 -11    7.03    2.10
   4  -1 -10   10.54    3.20
   4  -1 -10    9.30    2.61
   4  -1 -10    9.99    2.66
   4  -1 -10    8.22    2.50
   4  -1 -10    9.09    2.16
   4  -1 -10    9.18    2.84
   4  -1 -10   12.44    2.56
   4  -1  -9  157.76    9.67
   4  -1  -9  146.22    8.66
   4  -1  -9  160.34    9.73
   4  -1  -9  175.07    9.46
   4  -1  -9  155.88    9.83
   4  -1  -9  159.28    9.37
   4  -1  -9  158.51    9.26
   4  -1  -9  165.52    9.78
   4  -1  -9  155.16   11.69
   4  -1  -9  166.77    9.96
   4  -1  -8  168.78   10.36
   4  -1  -8  198.67   12.66
   4  -1  -8  172.88   10.24
   4  -1  -8  159.94    9.34
   4  -1  -8  189.77   10.06
   4  -1  -8  169.84   10.28
   4  -1  -8  175.84   10.08
   4  -1  -8  170.97    9.94
   4  -1  -7   24.27    3.53
   4  -1  -7   37.50    5.08
   4  -1  -7   32.42    3.33
   4  -1  -7   31.78    3.42
   4  -1  -7   29.19    3.51
   4  -1  -7   31.18    3.36
   4  -1  -7   30.92    2.95
   4  -1  -7   33.98    3.70
   4  -1  -7   35.67    3.36
   4  -1  -7   27.80    3.34
   4  -1  -7   32.39    3.05
   4  -1  -7   28.28    3.34
   4  -1  -7   29.17    3.09
   4  -1  -6  330.45   16.79
   4  -1  -6  313.51   16.09
   4  -1  -6  329.79   16.31
   4  -1  -6  327.30   16.48
   4  -1  -6  330.77   16.57
   4  -1  -6  305.53   16.49
   4  -1  -6  318.65   16.68
   4  -1  -6  316.24   16.49
   4  -1  -6  331.86   16.62
   4  -1  -6  300.54   16.25
   4  -1  -6  363.39   19.03
   4  -1  -6  331.74   16.44
   4  -1  -6  337.03   16.47
   4  -1  -6  317.35   16.60
   4  -1  -6  267.34   16.85
   4  -1  -6  323.94   16.63
   4  -1  -6  330.37   16.74
   4  -1  -5   21.20    2.99
   4  -1  -5   20.48    2.64
   4  -1  -5   21.98    2.74
   4  -1  -5   18.57    2.65
   4  -1  -5   20.17    2.58
   4  -1  -5   21.59    2.76
   4  -1  -5   20.04    2.59
   4  -1  -5   16.14    2.29
   4  -1  -5   15.84    2.22
   4  -1  -5   19.20    2.62
   4  -1  -5   19.02    2.46
   4  -1  -5   21.27    2.45
   4  -1  -5   16.31    2.88
   4  -1  -5   17.86    2.30
   4  -1  -5   15.62    2.39
   4  -1  -5   21.36    2.68
   4  -1  -5   14.91    2.65
   4  -1  -5   29.59    4.42
   4  -1  -4  304.29   17.60
   4  -1  -4  384.07   19.53
   4  -1  -3   69.15    5.85
   4  -1  -3   79.43    6.83
   4  -1  -2   29.66    4.07
   4  -1  -2   24.70    3.60
   4  -1  -1   72.47    6.18
   4  -1  -1   58.52    4.82
   4  -1   0    2.65    1.87
   4  -1   0    3.35    2.49
   4  -1   0    5.39    2.82
   4  -1   1  227.24   13.58
   4  -1   1  207.51   12.76
   4  -1   1  211.42   13.05
   4  -1   2   77.69    5.30
   4  -1   2   79.95    5.21
   4  -1   2   79.71    6.73
   4  -1   2   73.29    7.00
   4  -1   2   79.56    5.40
   4  -1   2   81.00    6.93
   4  -1   2   71.98    5.17
   4  -1   2   78.29    5.17
   4  -1   3  153.83    8.72
   4  -1   3  160.64    8.92
   4  -1   3  132.47    8.29
   4  -1   3  160.19   10.89
   4  -1   3  177.03   11.47
   4  -1   3  137.69    8.22
   4  -1   3  160.20   10.64
   4  -1   3  162.03    8.98
   4  -1   3  155.58    8.78
   4  -1   3  154.42    8.39
   4  -1   3  155.62    8.64
   4  -1   4  252.67   13.75
   4  -1   4  282.64   16.97
   4  -1   4  276.90   16.91
   4  -1   4  244.35   13.49
   4  -1   4  270.84   15.96
   4  -1   4  269.13   14.29
   4  -1   4  277.88   14.18
   4  -1   4  277.34   13.95
   4  -1   5  256.94   14.45
   4  -1   5  277.21   14.51
   4  -1   5  303.32   18.14
   4  -1   5  295.11   17.98
   4  -1   5  272.56   14.25
   4  -1   5  285.27   16.74
   4  -1   5  287.03   15.12
   4  -1   5  284.08   14.50
   4  -1   6  113.36    7.17
   4  -1   6  129.80   10.55
   4  -1   6  132.94   10.46
   4  -1   6  114.71    6.83
   4  -1   6  133.68    7.92
   4  -1   6  107.13    6.81
   4  -1   7  120.25    7.74
   4  -1   7  143.61    8.50
   4  -1   7  136.00    8.13
   4  -1   8   17.01    2.41
   4  -1   8   17.35    2.45
   4  -1   8   22.09    3.00
   4  -1   9   29.74    2.98
   4  -1   9   25.46    2.52
   4  -1  10   16.92    1.92
   4  -1  10   15.96    1.92
  -4  -1 -10   15.01    1.84
   4   0 -14   22.98    1.71
   4   0 -13    4.02    1.50
   4   0 -13    5.64    1.64
   4   0 -13    4.63    1.37
   4   0 -12   10.82    2.11
   4   0 -12   13.71    2.40
   4   0 -12   13.98    2.53
   4   0 -12   14.72    2.22
   4   0 -12   12.03    2.11
   4   0 -11  281.72   15.30
   4   0 -11  291.53   15.12
   4   0 -11  283.88   15.54
   4   0 -11  300.37   15.75
   4   0 -10   16.39    3.52
   4   0 -10   14.37    3.03
   4   0 -10   12.87    2.34
   4   0 -10   15.63    2.93
   4   0 -10   14.99    3.19
   4   0 -10   16.34    2.75
   4   0 -10   11.98    2.03
   4   0  -9  283.37   17.35
   4   0  -9  280.49   15.21
   4   0  -9  276.16   14.74
   4   0  -9  286.96   15.23
   4   0  -9  295.30   14.82
   4   0  -9  246.30   13.97
   4   0  -9  290.36   15.28
   4   0  -9  270.79   14.61
   4   0  -9  272.13   15.11
   4   0  -9  285.05   15.32
   4   0  -8   20.82    3.25
   4   0  -8   16.99    3.38
   4   0  -8   22.42    3.29
   4   0  -8   23.13    3.17
   4   0  -8   21.70    4.29
   4   0  -8   27.61    3.14
   4   0  -8   24.52    3.10
   4   0  -8   26.09    3.61
   4   0  -8   19.64    3.10
   4   0  -8   19.10    2.41
   4   0  -8   24.29    3.27
   4   0  -7  347.61   18.29
   4   0  -7  335.95   18.34
   4   0  -7  345.20   18.00
   4   0  -7  369.17   18.41
   4   0  -7  356.71   18.31
   4   0  -7  357.57   18.47
   4   0  -7  422.26   21.11
   4   0  -7  383.76   18.66
   4   0  -7  349.54   18.11
   4   0  -7  393.51   18.24
   4   0  -7  355.05   18.43
   4   0  -7  314.17   17.48
   4   0  -7  355.72   18.24
   4   0  -6    8.74    2.23
   4   0  -6    8.98    2.07
   4   0  -6    6.45    2.38
   4   0  -6   11.99    3.40
   4   0  -6    9.07    1.93
   4   0  -6    7.40    2.21
   4   0  -6    8.02    1.86
   4   0  -6   10.23    2.32
   4   0  -6    8.55    1.96
   4   0  -6   10.18    2.30
   4   0  -6    6.47    2.12
   4   0  -6    9.95    2.41
   4   0  -6    7.40    2.04
   4   0  -6    8.03    1.60
   4   0  -6    9.20    2.10
   4   0  -5   44.14    3.87
   4   0  -5   45.74    3.86
   4   0  -5   39.77    3.41
   4   0  -5   34.99    3.57
   4   0  -5   44.14    3.69
   4   0  -5   38.75    3.71
   4   0  -5   44.20    3.53
   4   0  -5   36.78    3.95
   4   0  -5   45.08    3.59
   4   0  -5   40.86    3.55
   4   0  -5   55.50    5.52
   4   0  -5   53.27    5.71
   4   0  -5   42.88    3.63
   4   0  -5   33.39    3.50
   4   0  -4   58.81    5.65
   4   0  -4   46.07    4.67
   4   0  -4   54.33    3.96
   4   0  -4   58.28    5.84
   4   0  -3  358.99   19.62
   4   0  -3  383.77   20.69
   4   0  -2    7.44    1.91
   4   0  -2   11.87    3.04
   4   0  -2    7.89    2.93
   4   0  -1 1181.19   53.81
   4   0  -1 1020.19   52.35
   4   0  -1 1105.34   53.05
   4   0   0  209.41   12.32
   4   0   0  178.30   11.28
   4   0   0  180.49   11.63
   4   0   1   77.28    6.58
   4   0   1   66.65    5.96
   4   0   1   62.67    6.22
   4   0   2  141.01    9.83
   4   0   2  129.21    9.33
   4   0   2  143.27    9.77
   4   0   2  132.44    7.63
   4   0   2  128.38    7.89
   4   0   2  129.89    9.33
   4   0   2  129.91    7.62
   4   0   2  112.94    7.43
   4   0   3  495.16   24.56
   4   0   3  545.63   27.65
   4   0   3  531.97   27.50
   4   0   3  506.53   24.79
   4   0   3  582.16   27.99
   4   0   3  495.36   26.68
   4   0   3  484.81   24.85
   4   0   3  475.10   24.47
   4   0   3  494.54   24.83
   4   0   3  495.76   24.48
   4   0   4    2.46    2.93
   4   0   4    0.74    1.19
   4   0   4    0.81    1.31
   4   0   4   -0.31    1.76
   4   0   4    0.84    2.66
   4   0   4    1.00    3.35
   4   0   4   -0.35    1.68
   4   0   4   -0.13    1.28
   4   0   5   23.79    2.67
   4   0   5   30.18    4.98
   4   0   5   26.19    2.99
   4   0   5   25.31    4.82
   4   0   5   25.81    3.28
   4   0   5   25.50    2.74
   4   0   6    2.79    3.17
   4   0   6    2.72    1.55
   4   0   6    2.36    1.95
   4   0   7   31.73    3.14
   4   0   7   41.80    4.01
   4   0   8    5.65    2.04
   4   0   8    9.01    2.38
   4   0   9   14.39    2.28
   4   0   9   14.98    2.13
  -4   0  -9   16.91    2.29
   4   0   9   14.21    2.30
   4   0  10    2.11    1.02
  -4   0 -10    2.98    1.26
   4   0  10    2.79    1.37
   4   1 -14   14.83    1.31
   4   1 -13    8.66    1.65
   4   1 -13    5.18    1.55
   4   1 -13    6.50    1.52
   4   1 -12   22.08    2.67
   4   1 -12   18.33    2.43
   4   1 -12   19.14    2.67
   4   1 -12   18.33    2.46
   4   1 -11    2.80    2.16
   4   1 -11    3.26    2.00
   4   1 -11    4.43    2.12
   4   1 -11    5.08    2.69
   4   1 -11    5.27    2.01
   4   1 -10    7.17    2.63
   4   1 -10    9.06    2.75
   4   1 -10   10.17    2.48
   4   1 -10    8.55    2.00
   4   1 -10    9.84    2.29
   4   1  -9  154.64    9.22
   4   1  -9  142.73    9.60
   4   1  -9  160.50    9.31
   4   1  -9  173.96    9.89
   4   1  -9  164.14    9.28
   4   1  -9  158.65    9.83
   4   1  -9  144.11    8.70
   4   1  -9  153.11    9.23
   4   1  -9  162.72    9.89
   4   1  -8  175.52   10.44
   4   1  -8  175.97   10.11
   4   1  -8  178.69   10.17
   4   1  -8  170.63   10.42
   4   1  -8  179.64   10.44
   4   1  -8  159.21   10.22
   4   1  -8  182.55   10.01
   4   1  -8  171.49    9.54
   4   1  -8  165.85   10.09
   4   1  -7   31.18    3.53
   4   1  -7   32.40    3.64
   4   1  -7   27.65    3.57
   4   1  -7   33.29    3.46
   4   1  -7   32.42    3.49
   4   1  -7   26.76    3.18
   4   1  -7   43.16    3.93
   4   1  -7   33.11    3.76
   4   1  -7   26.25    2.86
   4   1  -7   30.40    2.96
   4   1  -7   30.08    3.54
   4   1  -6  305.98   16.53
   4   1  -6  314.30   16.60
   4   1  -6  320.48   16.86
   4   1  -6  321.32   16.37
   4   1  -6  318.69   16.68
   4   1  -6  328.11   16.89
   4   1  -6  323.74   16.41
   4   1  -6  336.03   16.82
   4   1  -6  337.79   16.75
   4   1  -6  314.90   16.80
   4   1  -6  334.57   16.18
   4   1  -6  339.02   16.23
   4   1  -6  338.45   16.79
   4   1  -6  280.99   16.07
   4   1  -5   13.53    2.59
   4   1  -5   20.41    2.84
   4   1  -5   21.23    2.94
   4   1  -5   17.19    2.44
   4   1  -5   20.59    2.53
   4   1  -5   21.15    2.68
   4   1  -5   21.54    2.65
   4   1  -5   19.20    2.45
   4   1  -5   17.87    2.94
   4   1  -5   21.74    2.70
   4   1  -5   16.65    2.63
   4   1  -5   19.62    2.66
   4   1  -4  297.93   16.29
   4   1  -3   63.00    4.98
   4   1  -3   68.63    5.72
   4   1  -2   22.40    3.04
   4   1  -2   24.62    3.78
   4   1  -1   61.87    5.38
   4   1  -1   64.02    5.89
   4   1   0    3.82    2.42
   4   1   1  207.04   12.78
   4   1   1  198.52   12.70
   4   1   2   70.01    4.94
   4   1   2   73.51    5.16
   4   1   2   83.72    7.08
   4   1   2   81.71    5.18
   4   1   2   81.08    5.37
   4   1   2   70.36    6.89
   4   1   2   74.47    5.15
   4   1   2   67.85    4.92
   4   1   2   76.62    5.23
   4   1   3  156.41    8.63
   4   1   3  171.22   11.40
   4   1   3  168.38   11.44
   4   1   3  157.07    8.98
   4   1   3  157.62    8.87
   4   1   3  136.92   10.54
   4   1   3  149.61    8.68
   4   1   3  149.95    8.91
   4   1   3  154.26    8.35
   4   1   3  140.56    8.34
   4   1   4  301.15   17.61
   4   1   4  281.86   17.64
   4   1   4  276.72   14.62
   4   1   4  271.22   14.58
   4   1   5  299.33   18.50
   4   1   5  304.01   15.52
   4   1   5  286.98   15.42
   4   1   6  119.50   10.19
   4   1   6  123.96    7.46
   4   1   7  130.23    7.61
   4   1   8   16.89    2.56
   4   1   9   27.47    2.84
  -4   1  -9   24.15    2.64
   4   1  10   15.41    1.82
  -4   1 -10   14.40    1.65
   4   2 -13   12.76    1.69
   4   2 -13    7.69    1.61
   4   2 -13    8.54    1.58
   4   2 -12    6.64    1.78
   4   2 -12    4.78    1.87
   4   2 -12    4.43    2.07
   4   2 -12    6.45    1.69
   4   2 -12    7.90    1.93
   4   2 -11   44.27    3.84
   4   2 -11   40.55    3.87
   4   2 -11   42.26    3.65
   4   2 -11   38.83    4.30
   4   2 -11   35.66    3.32
   4   2 -11   36.63    3.73
   4   2 -10   50.09    4.29
   4   2 -10   45.40    4.35
   4   2 -10   45.39    4.46
   4   2 -10   41.49    4.59
   4   2 -10   43.99    3.86
   4   2 -10   44.82    3.81
   4   2 -10   41.91    4.02
   4   2  -9   32.68    3.67
   4   2  -9   39.08    4.21
   4   2  -9   39.08    3.64
   4   2  -9   37.83    3.72
   4   2  -9   33.74    5.06
   4   2  -9   33.92    3.41
   4   2  -9   35.76    3.26
   4   2  -9   31.75    3.56
   4   2  -8   29.22    3.56
   4   2  -8   24.12    3.25
   4   2  -8   32.34    3.69
   4   2  -8   27.08    3.21
   4   2  -8   25.91    3.08
   4   2  -8   26.89    3.68
   4   2  -8   25.81    2.96
   4   2  -8   20.85    3.37
   4   2  -8   24.54    4.45
   4   2  -8   21.96    2.77
   4   2  -8   25.11    3.10
   4   2  -7  201.02   11.43
   4   2  -7  195.14   11.15
   4   2  -7  211.45   11.15
   4   2  -7  212.38   11.69
   4   2  -7  192.84   11.29
   4   2  -7  205.46   11.52
   4   2  -7  209.51   11.64
   4   2  -7  204.87   13.26
   4   2  -7  199.55   10.94
   4   2  -7  200.14   10.98
   4   2  -7  204.40   11.47
   4   2  -7  192.15   11.53
   4   2  -7  198.30   10.82
   4   2  -7  196.71   10.72
   4   2  -7  204.46   11.47
   4   2  -7  184.62   10.90
   4   2  -6   46.35    4.19
   4   2  -6   44.44    3.99
   4   2  -6   57.26    4.03
   4   2  -6   43.57    3.98
   4   2  -6   43.63    4.07
   4   2  -6   44.86    3.85
   4   2  -6   43.16    3.66
   4   2  -6   53.00    5.74
   4   2  -6   48.34    4.11
   4   2  -6   38.42    4.09
   4   2  -6   43.33    3.65
   4   2  -6   48.56    3.75
   4   2  -6   48.71    3.99
   4   2  -6   45.10    4.19
   4   2  -6   39.70    3.57
   4   2  -5   28.66    4.45
   4   2  -5   35.95    3.64
   4   2  -5   30.78    3.03
   4   2  -5   36.94    3.49
   4   2  -5   28.30    3.25
   4   2  -5   29.12    3.27
   4   2  -5   32.02    3.05
   4   2  -5   33.03    3.03
   4   2  -5   35.72    3.29
   4   2  -5   29.38    3.33
   4   2  -5   31.20    2.93
   4   2  -5   30.65    2.93
   4   2  -5   34.78    3.53
   4   2  -5   28.56    3.01
   4   2  -4  296.59   15.95
   4   2  -4  310.17   15.65
   4   2  -4  318.58   16.00
   4   2  -4  321.01   17.95
   4   2  -4  302.42   15.89
   4   2  -3   14.77    2.80
   4   2  -3   17.72    3.64
   4   2  -3   21.09    3.57
   4   2  -2   25.39    3.71
   4   2  -2   31.80    4.24
   4   2  -1  285.82   16.46
   4   2  -1  277.13   16.23
   4   2  -1  291.20   16.46
   4   2   0  182.97   11.35
   4   2   0  158.80   11.06
   4   2   1  334.94   17.52
   4   2   1  318.56   17.57
   4   2   1  288.30   15.02
   4   2   1  291.06   15.09
   4   2   1  284.80   17.06
   4   2   1  281.57   15.03
   4   2   1  288.11   15.17
   4   2   2  300.84   16.73
   4   2   2  268.66   14.07
   4   2   2  265.56   16.62
   4   2   2  275.62   14.21
   4   2   2  258.45   14.13
   4   2   2  264.10   14.18
   4   2   2  267.45   14.20
   4   2   2  287.05   14.44
   4   2   2  273.80   14.26
   4   2   3   23.51    2.61
   4   2   3   23.37    2.62
   4   2   3   26.17    2.88
   4   2   3   27.36    4.67
   4   2   3   25.96    3.17
   4   2   3   24.77    2.86
   4   2   3   21.95    2.80
   4   2   3   23.93    2.88
   4   2   3   24.86    4.31
   4   2   3   17.20    2.60
   4   2   4   77.66    5.40
   4   2   4   79.15    7.62
   4   2   4   84.93    5.68
   4   2   4   84.50    5.62
   4   2   4   92.77    8.02
   4   2   4   79.56    5.69
   4   2   4   79.28    5.70
   4   2   5  406.44   21.34
   4   2   5  439.82   24.77
   4   2   5  431.78   21.85
   4   2   5  434.91   21.61
   4   2   5  456.28   24.97
   4   2   5  439.64   21.97
   4   2   5  421.64   21.72
   4   2   6  220.04   12.51
   4   2   6  257.99   16.25
   4   2   6  227.09   15.61
   4   2   6  242.06   13.14
   4   2   6  248.02   16.77
   4   2   6  242.41   12.76
   4   2   6  247.44   13.34
   4   2   6  247.46   13.08
   4   2   7   18.67    2.67
   4   2   7   16.89    2.50
  -4   2  -7   20.72    2.67
   4   2   7   19.02    2.87
   4   2   8    3.33    1.50
  -4   2  -8    6.22    1.80
   4   2   8    7.41    2.13
   4   2   9   11.83    2.07
  -4   2  -9   10.64    1.76
   4   2   9    7.43    1.79
   4   2  10   78.73    4.39
   4   2  10   72.61    4.38
  -4   2 -10   64.95    3.96
   4   3 -13    3.78    0.97
   4   3 -13    4.43    1.37
   4   3 -13    5.18    1.26
   4   3 -13    6.11    1.43
   4   3 -12   91.24    5.23
   4   3 -12   82.71    5.51
   4   3 -12   75.77    4.99
   4   3 -12   83.68    5.01
   4   3 -12   78.52    5.31
   4   3 -11   96.32    6.64
   4   3 -11  105.71    6.42
   4   3 -11  100.94    6.87
   4   3 -11  108.86    6.31
   4   3 -11  102.29    6.21
   4   3 -11   92.29    6.46
   4   3 -10   55.33    4.24
   4   3 -10   44.57    4.43
   4   3 -10   44.29    4.42
   4   3 -10   41.84    3.85
   4   3 -10   43.01    4.66
   4   3 -10   47.43    3.96
   4   3 -10   46.32    3.67
   4   3 -10   44.40    4.12
   4   3  -9   56.38    4.67
   4   3  -9   57.77    4.60
   4   3  -9   59.93    5.17
   4   3  -9   46.81    5.95
   4   3  -9   58.23    4.49
   4   3  -9   60.34    4.56
   4   3  -9   55.98    4.32
   4   3  -9   49.39    4.57
   4   3  -8   32.04    3.79
   4   3  -8   42.10    3.84
   4   3  -8   34.38    3.94
   4   3  -8   37.84    4.08
   4   3  -8   34.11    5.23
   4   3  -8   39.38    3.52
   4   3  -8   32.82    4.01
   4   3  -8   36.55    3.56
   4   3  -8   37.25    3.43
   4   3  -8   32.14    3.61
   4   3  -8   40.64    4.41
   4   3  -7  150.17    8.36
   4   3  -7  123.64    8.56
   4   3  -7  142.34    8.85
   4   3  -7  129.40    8.00
   4   3  -7  150.32    8.24
   4   3  -7  151.67   10.58
   4   3  -7  138.94    8.70
   4   3  -7  129.69    8.80
   4   3  -7  148.00    8.22
   4   3  -7  130.98    7.95
   4   3  -7  124.45    8.15
   4   3  -7  153.93    8.82
   4   3  -6  331.69   16.68
   4   3  -6  341.91   16.49
   4   3  -6  340.59   16.98
   4   3  -6  316.89   16.19
   4   3  -6  297.51   16.04
   4   3  -6  321.90   16.27
   4   3  -6  324.16   16.72
   4   3  -6  323.43   17.03
   4   3  -6  355.99   18.91
   4   3  -6  275.56   15.97
   4   3  -6  316.29   16.26
   4   3  -6  335.64   16.23
   4   3  -6  328.76   16.95
   4   3  -6  298.46   16.28
   4   3  -5  180.42   11.47
   4   3  -5  175.35    9.61
   4   3  -5  171.31    9.47
   4   3  -5  188.53    9.89
   4   3  -5  165.43    9.28
   4   3  -5  182.66    9.99
   4   3  -5  146.46    9.16
   4   3  -5  176.82    9.39
   4   3  -5  163.18    9.55
   4   3  -5  164.08    9.88
   4   3  -5  149.76    9.11
   4   3  -5  180.44    9.42
   4   3  -5  191.35   10.12
   4   3  -5  182.29    9.59
   4   3  -5  158.70    9.32
   4   3  -4  117.66    7.14
   4   3  -4  122.68    7.42
   4   3  -4  127.11    7.61
   4   3  -4  122.85    7.22
   4   3  -4  134.43    9.24
   4   3  -4  124.25    7.57
   4   3  -4  129.82    7.18
   4   3  -4  124.27    7.05
   4   3  -4  123.43    7.67
   4   3  -4  109.98    7.08
   4   3  -3   84.24    5.46
   4   3  -3   79.51    5.37
   4   3  -3   90.12    5.91
   4   3  -3   80.82    6.81
   4   3  -3   83.53    5.51
   4   3  -3   90.06    5.49
   4   3  -3   91.03    5.45
   4   3  -3   97.24    7.35
   4   3  -3   86.77    5.37
   4   3  -3   87.84    5.80
   4   3  -2  113.79    8.56
   4   3  -2  123.79    8.62
   4   3  -1  244.58   13.53
   4   3  -1  221.05   11.45
   4   3  -1  188.17   10.97
   4   3  -1  230.36   13.70
   4   3  -1  227.67   11.65
   4   3  -1  232.07   11.48
   4   3   0   72.61    4.85
   4   3   0   84.23    6.64
   4   3   0   88.70    7.09
   4   3   0   69.32    4.92
   4   3   0   70.53    4.87
   4   3   0   67.93    4.92
   4   3   0   65.82    4.65
   4   3   1  105.38    6.69
   4   3   1  122.40    8.59
   4   3   1  126.75    9.31
   4   3   1  111.06    6.75
   4   3   1  109.56    6.68
   4   3   1  104.55    6.71
   4   3   2  162.69    9.32
   4   3   2  165.32    9.54
   4   3   2  189.93   12.60
   4   3   2  175.51    9.64
   4   3   2  177.03    9.65
   4   3   2  165.32    9.51
   4   3   2  185.36   11.77
   4   3   2  166.81    9.69
   4   3   3  184.47   10.44
   4   3   3  223.84   13.38
   4   3   3  218.82   14.16
   4   3   3  201.35   10.90
   4   3   3  201.44   10.80
   4   3   3  192.02   10.76
   4   3   3  180.87   10.69
   4   3   3  193.31   10.90
   4   3   4  528.29   27.00
   4   3   4  552.67   27.43
   4   3   4  569.06   27.49
   4   3   4  622.17   30.65
   4   3   4  538.44   27.21
   4   3   4  580.69   27.63
   4   3   4  547.94   27.59
   4   3   5   56.04    7.17
   4   3   5   52.69    4.35
   4   3   5   55.66    6.45
   4   3   5   55.15    4.52
   4   3   5   49.36    4.35
   4   3   5   57.84    4.63
   4   3   6   29.16    3.13
   4   3   6   31.36    3.17
   4   3   6   24.23    3.17
   4   3   6   28.93    3.37
   4   3   6   24.85    4.64
   4   3   7   29.83    3.15
   4   3   7   24.62    3.04
   4   3   8  108.79    6.78
   4   3   8  109.15    6.53
   4   3   8  122.80    7.18
  -4   3  -8   97.75    6.28
   4   3   9  105.50    5.85
   4   3   9   97.05    5.45
   4   3   9  102.28    6.08
  -4   3  -9   83.90    5.33
   4   3  10   48.15    3.26
   4   4 -13   23.01    1.76
   4   4 -12   24.95    2.39
   4   4 -12   24.01    2.41
   4   4 -12   21.63    2.31
   4   4 -12   26.95    2.84
   4   4 -12   24.18    2.37
   4   4 -12   23.77    2.59
   4   4 -11   43.08    3.80
   4   4 -11   48.34    4.11
   4   4 -11   44.73    3.52
   4   4 -11   30.05    3.07
   4   4 -11   37.37    3.38
   4   4 -11   38.97    3.71
   4   4 -10   68.76    4.76
   4   4 -10   61.74    5.14
   4   4 -10   62.21    5.26
   4   4 -10   58.22    4.42
   4   4 -10   64.78    4.71
   4   4 -10   58.93    4.33
   4   4 -10   54.68    4.77
   4   4  -9   35.81    3.76
   4   4  -9   37.78    4.31
   4   4  -9   41.16    4.28
   4   4  -9   40.81    3.79
   4   4  -9   35.51    3.44
   4   4  -9   46.11    3.91
   4   4  -9   36.93    3.52
   4   4  -9   35.14    3.84
   4   4  -8    6.37    2.58
   4   4  -8    7.80    2.86
   4   4  -8    8.53    3.08
   4   4  -8    6.81    2.67
   4   4  -8    9.99    2.22
   4   4  -8    9.78    2.38
   4   4  -8    6.60    2.15
   4   4  -8    7.17    2.26
   4   4  -8   10.87    2.51
   4   4  -7  239.70   13.47
   4   4  -7  218.27   12.31
   4   4  -7  234.46   13.22
   4   4  -7  211.42   12.26
   4   4  -7  238.59   12.52
   4   4  -7  248.89   13.41
   4   4  -7  245.46   13.56
   4   4  -7  257.86   12.86
   4   4  -7  222.16   12.61
   4   4  -7  259.13   12.88
   4   4  -7  238.56   12.56
   4   4  -7  237.25   14.85
   4   4  -7  222.99   12.83
   4   4  -7  247.21   13.17
   4   4  -6   23.31    2.88
   4   4  -6   24.00    3.20
   4   4  -6   22.39    3.97
   4   4  -6   21.24    3.03
   4   4  -6   18.20    2.63
   4   4  -6   19.30    2.50
   4   4  -6   23.21    2.72
   4   4  -6   17.72    2.98
   4   4  -6   23.78    3.46
   4   4  -6   17.88    2.63
   4   4  -6   21.83    2.79
   4   4  -6   19.86    2.81
   4   4  -6   30.60    3.49
   4   4  -5  406.53   20.46
   4   4  -5  441.70   20.56
   4   4  -5  420.30   21.01
   4   4  -5  400.00   20.65
   4   4  -5  458.54   20.95
   4   4  -5  371.98   20.26
   4   4  -5  409.35   20.64
   4   4  -5  384.25   20.24
   4   4  -5  413.47   20.30
   4   4  -5  408.70   20.36
   4   4  -5  389.87   20.43
   4   4  -4   43.88    3.72
   4   4  -4   50.40    3.83
   4   4  -4   45.04    3.98
   4   4  -4   44.72    3.90
   4   4  -4   41.78    3.74
   4   4  -4   45.31    3.71
   4   4  -4   38.55    3.58
   4   4  -4   50.35    4.21
   4   4  -4   43.80    3.60
   4   4  -4   44.31    3.59
   4   4  -4   44.94    3.64
   4   4  -3    9.98    1.85
   4   4  -3   13.37    2.22
   4   4  -3   11.59    2.12
   4   4  -3   12.79    3.04
   4   4  -3    9.28    2.00
   4   4  -3    8.67    1.90
   4   4  -3   11.57    2.34
   4   4  -3   10.31    1.87
   4   4  -3   13.93    2.11
   4   4  -3   11.69    2.13
   4   4  -2  115.43    6.96
   4   4  -2  107.54    6.47
   4   4  -2  118.35    6.82
   4   4  -2  109.21    6.70
   4   4  -2  108.81    8.63
   4   4  -2  110.55    6.71
   4   4  -2  109.46    6.86
   4   4  -2  121.32    6.82
   4   4  -2  115.21    7.02
   4   4  -2  112.57    6.94
   4   4  -2  129.42    8.58
   4   4  -1  199.36   10.67
   4   4  -1  182.00   10.37
   4   4  -1  204.50   10.63
   4   4  -1  203.34   13.13
   4   4  -1  187.76   10.73
   4   4  -1  197.94   10.68
   4   4  -1  208.26   10.82
   4   4  -1  205.79   10.82
   4   4  -1  189.01   10.74
   4   4  -1  216.51   12.51
   4   4   0   39.60    5.22
   4   4   0   32.32    3.23
   4   4   0   36.10    3.38
   4   4   0   36.14    3.23
   4   4   0   38.84    3.36
   4   4   0   39.26    3.52
   4   4   0   38.91    3.31
   4   4   0   33.86    4.40
   4   4   0   39.70    3.47
   4   4   1   29.01    3.00
   4   4   1   40.49    5.53
   4   4   1   31.46    3.23
   4   4   1   34.68    3.15
   4   4   1   30.16    4.26
   4   4   1   31.40    3.17
   4   4   1   37.04    3.33
   4   4   2   95.80    7.57
   4   4   2   79.13    5.55
   4   4   2   86.77    5.79
   4   4   2   78.71    5.57
   4   4   2   94.59    8.59
   4   4   2   95.23    6.01
   4   4   2   88.64    5.92
   4   4   3   21.24    2.63
   4   4   3   23.51    2.92
   4   4   3   18.83    2.88
   4   4   3   21.13    2.88
   4   4   3   19.40    3.79
   4   4   3   19.62    2.55
   4   4   4   22.84    2.74
   4   4   4   25.00    3.05
   4   4   4   22.54    4.97
   4   4   4   24.25    3.11
   4   4   4   20.57    3.07
   4   4   4   21.59    4.19
   4   4   4   21.84    2.75
   4   4   5  252.14   13.95
   4   4   5  261.00   16.81
   4   4   5  269.64   18.09
   4   4   5  259.23   14.17
   4   4   5  275.14   14.32
   4   4   5  291.26   14.74
   4   4   6   93.02    9.23
   4   4   6   85.66    5.80
   4   4   6   83.90    5.92
   4   4   6   98.27    6.44
   4   4   7    3.65    1.90
   4   4   7    6.11    1.87
   4   4   8   12.83    2.17
   4   4   8   17.19    2.60
  -4   4  -8   12.40    2.39
   4   4   9   49.06    3.32
   4   4   9   46.90    3.65
   4   4  10   51.96    3.16
  -4   4 -10   45.78    2.89
   4   5 -13   11.63    1.16
   4   5 -12   46.64    3.15
   4   5 -12   51.74    3.43
   4   5 -12   42.74    3.18
   4   5 -12   55.84    3.82
   4   5 -12   55.02    3.44
   4   5 -11   17.43    2.25
   4   5 -11   18.68    2.83
   4   5 -11   19.94    2.50
   4   5 -11   20.86    2.47
   4   5 -11   20.81    2.77
   4   5 -10    5.53    1.83
   4   5 -10    4.99    2.53
   4   5 -10    8.99    2.27
   4   5 -10    7.40    2.55
   4   5 -10    7.51    2.01
   4   5 -10    5.21    1.87
   4   5 -10    7.82    2.31
   4   5  -9    7.46    2.69
  -4   5   9   10.61    2.90
   4   5  -9    9.76    2.18
   4   5  -9    5.78    2.74
   4   5  -9    5.76    1.73
   4   5  -9    6.29    2.13
   4   5  -9    7.46    2.18
   4   5  -9   10.61    2.56
   4   5  -8    9.21    2.87
   4   5  -8    5.66    2.17
   4   5  -8    9.87    3.01
   4   5  -8    7.05    1.95
   4   5  -8    6.92    2.17
   4   5  -8    9.47    2.29
   4   5  -8   10.46    2.56
   4   5  -7   34.95    3.44
   4   5  -7   31.41    4.08
   4   5  -7   34.10    3.82
   4   5  -7   26.79    2.92
   4   5  -7   27.35    3.02
   4   5  -7   37.11    3.60
   4   5  -7   28.34    3.49
   4   5  -6  421.38   21.11
   4   5  -6  448.37   21.64
   4   5  -6  417.31   21.70
   4   5  -6  415.06   20.77
   4   5  -6  396.87   21.00
   4   5  -6  404.47   21.13
   4   5  -6  450.53   21.13
   4   5  -6  412.23   21.40
   4   5  -6  417.28   21.26
   4   5  -5   26.67    3.16
   4   5  -5   26.22    3.01
   4   5  -5   31.70    3.67
   4   5  -5   25.20    3.20
   4   5  -5   22.58    3.17
   4   5  -5   23.53    2.59
   4   5  -5   27.62    3.08
   4   5  -5   30.90    3.80
   4   5  -5   27.99    3.10
   4   5  -5   36.53    3.39
   4   5  -5   28.76    3.00
   4   5  -4  302.29   15.55
   4   5  -4  299.21   16.10
   4   5  -4  309.74   15.78
   4   5  -4  298.61   15.84
   4   5  -4  296.35   15.42
   4   5  -4  273.48   15.55
   4   5  -4  298.12   15.52
   4   5  -4  323.46   16.30
   4   5  -4  318.12   15.70
   4   5  -4  305.74   15.62
   4   5  -4  311.91   15.48
   4   5  -4  292.61   15.32
   4   5  -3  189.79   10.64
   4   5  -3  187.96   10.89
   4   5  -3  192.51   10.56
   4   5  -3  175.95   10.29
   4   5  -3  191.43   11.01
   4   5  -3  193.53   10.71
   4   5  -3  197.79   10.57
   4   5  -3  197.89   10.84
   4   5  -3  202.75   10.62
   4   5  -3  187.72   12.05
   4   5  -3  185.04   10.92
   4   5  -3  200.51   10.64
   4   5  -3  199.30   10.63
   4   5  -3  203.76   10.49
   4   5  -3  210.46   10.67
   4   5  -3  187.94   10.30
   4   5  -2   95.16    6.36
   4   5  -2   93.60    6.02
   4   5  -2   93.49    5.98
   4   5  -2  100.05    6.58
   4   5  -2   86.02    8.13
   4   5  -2  105.37    6.35
   4   5  -2  115.58    6.42
   4   5  -2  101.62    6.44
   4   5  -2   86.92    6.03
   4   5  -2  107.12    6.43
   4   5  -2  110.44    6.36
   4   5  -2   96.49    6.45
   4   5  -2  101.41    7.46
   4   5  -2   96.34    6.01
   4   5  -1  348.70   18.37
   4   5  -1  373.44   18.46
   4   5  -1  370.19   18.43
   4   5  -1  351.50   18.26
   4   5  -1  360.00   18.70
   4   5  -1  381.52   21.60
   4   5  -1  362.22   18.24
   4   5  -1  381.38   18.63
   4   5  -1  388.94   18.70
   4   5  -1  361.14   18.58
   4   5  -1  324.84   18.30
   4   5  -1  376.38   18.60
   4   5  -1  397.44   20.19
   4   5  -1  373.63   18.48
   4   5   0  110.57    8.08
   4   5   0  100.83    6.51
   4   5   0  109.90    9.33
   4   5   0  110.15    6.83
   4   5   0  105.99    6.43
   4   5   0  117.93    6.89
   4   5   0   94.83    6.37
   4   5   0  109.36    6.75
   4   5   0  112.05    6.80
   4   5   1   49.84    5.07
   4   5   1   38.85    3.40
   4   5   1   47.38    6.18
   4   5   1   36.04    3.29
   4   5   1   37.02    3.62
   4   5   1   46.82    3.85
   4   5   1   39.79    3.66
   4   5   2  119.06    9.18
   4   5   2  133.61    7.83
   4   5   2  123.58    7.49
   4   5   2  135.12    8.00
   4   5   3  227.80   14.16
   4   5   3  204.83   11.91
   4   5   3  219.31   11.91
   4   5   3  228.69   12.46
   4   5   3  240.67   12.55
   4   5   4  111.15   10.53
   4   5   4  120.05    7.26
   4   5   4  102.56    8.98
   4   5   4  119.59    7.68
   4   5   4  129.38    7.82
   4   5   5   18.23    2.61
   4   5   5   11.09    2.63
   4   5   5   12.05    3.78
   4   5   5   11.65    3.16
   4   5   5   13.93    2.76
   4   5   5   11.13    2.16
   4   5   6   10.77    2.51
   4   5   6    8.64    2.40
   4   5   6   11.00    2.03
   4   5   6   11.47    2.23
   4   5   7   33.34    3.07
   4   5   7   45.03    3.81
   4   5   7   39.43    3.80
  -4   5  -7   40.45    4.04
   4   5   8   15.41    2.17
   4   5   8   12.01    1.66
   4   5   8   13.56    2.25
  -4   5  -8   13.18    2.31
   4   5   9    1.66    1.12
   4   5  10   41.27    2.35
  -4   5 -10   32.33    2.15
   4   6 -12   54.08    3.44
   4   6 -11   14.77    1.73
   4   6 -11   13.61    1.98
   4   6 -11   16.89    2.52
   4   6 -11   15.37    1.99
   4   6 -10   38.13    3.05
  -4   6  10   29.74    3.45
   4   6 -10   33.09    3.39
   4   6 -10   35.34    3.73
  -4   6  10   26.59    3.26
   4   6 -10   38.11    3.33
   4   6 -10   40.38    3.48
   4   6 -10   35.66    3.13
   4   6 -10   33.09    3.49
   4   6  -9    9.36    2.10
  -4   6   9   15.33    3.30
   4   6  -9   14.04    2.76
   4   6  -9   10.51    2.96
   4   6  -9   13.24    2.43
   4   6  -9   12.65    2.54
   4   6  -9    9.34    2.22
   4   6  -9   12.41    2.61
   4   6  -8  102.34    7.36
   4   6  -8   97.06    6.28
   4   6  -8  101.13    7.00
   4   6  -8   91.16    6.48
   4   6  -8  109.35    6.69
   4   6  -8   97.20    6.82
   4   6  -7   53.43    4.44
   4   6  -7   53.09    4.99
   4   6  -7   63.08    5.28
   4   6  -7   50.19    4.30
   4   6  -7   65.74    4.86
   4   6  -7   67.43    4.92
   4   6  -7   66.41    5.56
   4   6  -7   51.70    4.84
   4   6  -6    6.05    2.05
   4   6  -6    6.43    2.59
   4   6  -6    5.24    2.48
   4   6  -6    5.89    1.63
   4   6  -6    5.57    1.92
   4   6  -6    5.20    1.97
   4   6  -6    4.74    2.10
   4   6  -6    6.47    2.32
   4   6  -6    7.54    2.23
   4   6  -5  230.22   12.12
   4   6  -5  221.97   12.32
   4   6  -5  234.47   13.05
   4   6  -5  221.29   12.81
   4   6  -5  219.99   12.63
   4   6  -5  219.62   11.99
   4   6  -5  212.11   12.21
   4   6  -5  242.03   12.45
   4   6  -5  234.27   12.34
   4   6  -5  216.97   12.04
   4   6  -4   61.27    4.73
   4   6  -4   62.78    4.90
   4   6  -4   68.64    4.92
   4   6  -4   67.32    5.19
   4   6  -4   63.96    4.74
   4   6  -4   67.61    5.06
   4   6  -4   62.46    4.73
   4   6  -4   65.00    5.34
   4   6  -4   76.44    5.15
   4   6  -4   72.39    4.99
   4   6  -4   68.05    4.81
   4   6  -4   66.53    5.41
   4   6  -3  248.95   13.40
   4   6  -3  245.54   13.45
   4   6  -3  249.72   13.46
   4   6  -3  281.67   14.31
   4   6  -3  256.61   13.63
   4   6  -3  262.12   13.52
   4   6  -3  251.71   13.93
   4   6  -3  265.20   13.71
   4   6  -3  253.88   13.34
   4   6  -2  429.20   21.99
   4   6  -2  458.15   22.24
   4   6  -2  405.40   21.87
   4   6  -2  432.33   21.99
   4   6  -2  489.15   22.87
   4   6  -2  456.23   22.43
   4   6  -2  471.32   22.24
   4   6  -2  427.92   22.32
   4   6  -2  441.28   21.89
   4   6  -2  458.46   22.37
   4   6  -1  163.52    9.60
   4   6  -1  152.51    9.25
   4   6  -1  179.71   10.03
   4   6  -1  151.05   12.12
   4   6  -1  178.42    9.84
   4   6  -1  184.80    9.89
   4   6  -1  167.06    9.51
   4   6  -1  173.80    9.58
   4   6   0   89.04    6.22
   4   6   0   93.84    8.91
   4   6   0   95.53    6.31
   4   6   0   99.59    6.29
   4   6   0   94.27    6.14
   4   6   1   77.76    5.48
   4   6   1   63.77    5.15
   4   6   1   74.98    5.30
   4   6   1   70.91    5.13
   4   6   2    6.40    2.43
   4   6   2    6.62    2.18
   4   6   2   11.59    2.34
   4   6   3  126.14   11.43
   4   6   3  130.82    8.14
   4   6   3  153.19    8.65
   4   6   4   -1.10    3.11
   4   6   4    4.00    2.06
   4   6   4    5.30    2.10
   4   6   5    5.76    2.04
   4   6   5    2.44    2.06
   4   6   5    3.44    1.97
   4   6   6   29.28    3.04
   4   6   6   32.07    3.53
   4   6   6   32.93    3.43
   4   6   7    1.56    1.31
   4   6   7    1.05    1.75
   4   6   7    0.29    1.56
  -4   6  -7    1.13    2.06
   4   6   8    5.71    1.59
   4   6   8    5.46    1.31
   4   6   8    6.16    1.58
  -4   6  -8    7.65    1.89
   4   6   9   16.07    1.61
   4   6   9   14.48    1.58
  -4   6  -9   13.31    1.66
   4   7 -12   10.70    1.25
   4   7 -11   27.60    2.48
   4   7 -11   24.41    2.32
   4   7 -11   30.84    2.50
  -4   7  10   20.31    2.76
   4   7 -10   15.78    2.31
  -4   7  10   20.41    2.74
   4   7 -10   17.59    2.38
   4   7 -10   17.47    2.44
   4   7 -10   24.90    2.45
   4   7  -9   -0.29    1.32
   4   7  -9    0.75    2.20
  -4   7   9    5.68    2.88
   4   7  -9   -1.50    1.79
   4   7  -9    0.14    1.86
   4   7  -9   -0.82    1.95
   4   7  -8   14.23    2.13
   4   7  -8   12.68    2.75
   4   7  -8   13.09    2.52
   4   7  -8   17.26    2.78
   4   7  -7  176.98    9.60
   4   7  -7  185.54   10.73
   4   7  -7  175.32   10.72
   4   7  -7  150.85    9.65
   4   7  -7  192.47   10.32
   4   7  -7  187.48   10.15
   4   7  -7  170.20    9.85
   4   7  -6   60.17    4.39
   4   7  -6   59.27    5.19
   4   7  -6   60.28    5.22
   4   7  -6   53.19    4.24
   4   7  -6   54.62    4.53
   4   7  -6   58.53    4.88
   4   7  -6   66.48    4.84
   4   7  -6   56.64    4.53
   4   7  -5   45.61    4.48
   4   7  -5   37.40    3.39
   4   7  -5   40.42    3.71
   4   7  -5   43.01    3.69
   4   7  -5   42.28    4.00
   4   7  -5   46.58    4.17
   4   7  -5   54.80    4.27
   4   7  -5   50.60    4.02
   4   7  -4  183.78   10.13
   4   7  -4  172.14   10.18
   4   7  -4  189.82   10.37
   4   7  -4  197.95   11.19
   4   7  -4  190.05   10.52
   4   7  -4  170.54   10.50
   4   7  -4  193.94   10.66
   4   7  -4  187.91   10.48
   4   7  -4  187.77   10.26
   4   7  -3  159.06    8.74
   4   7  -3  161.36    9.16
   4   7  -3  149.46    8.73
   4   7  -3  154.43    8.70
   4   7  -3  143.43    8.70
   4   7  -2  877.01   39.63
   4   7  -2  874.69   40.05
   4   7  -2  871.50   39.72
   4   7  -2  829.05   39.66
   4   7  -2  802.32   39.21
   4   7  -2  773.64   38.91
   4   7  -2  750.21   38.96
   4   7  -1   67.16    5.06
   4   7  -1   62.89    7.64
   4   7  -1   64.85    5.14
   4   7  -1   68.26    5.16
   4   7  -1   66.82    4.85
   4   7   0   81.85    6.14
   4   7   0   87.27    9.15
   4   7   0   95.45    6.34
   4   7   0   96.58    6.16
   4   7   0   92.82    5.96
  -4   7   0   86.41    6.22
   4   7   1    8.75    2.66
   4   7   1    6.81    2.32
   4   7   1    8.27    2.26
   4   7   1   10.10    2.06
   4   7   1    8.32    2.40
  -4   7  -1    6.30    2.52
   4   7   2  154.84   12.89
   4   7   2  156.87    9.40
   4   7   2  171.27    9.74
   4   7   2  158.44    9.38
  -4   7  -2  173.58   10.15
   4   7   3    7.67    3.77
   4   7   3   10.84    2.41
   4   7   3   11.22    2.45
   4   7   3    9.81    2.22
  -4   7  -3   13.67    3.00
   4   7   4    1.49    1.73
  -4   7  -4    0.85    2.54
   4   7   5    7.42    2.13
   4   7   5    7.28    2.02
  -4   7  -5   10.45    3.02
   4   7   6   70.30    4.90
   4   7   6   64.83    4.50
   4   7   7   38.62    3.09
   4   7   7   47.72    3.65
   4   7   7   47.57    3.50
  -4   7  -7   47.48    3.89
   4   7   8   10.53    1.67
   4   7   8   10.09    1.36
  -4   7  -8   10.58    1.69
  -4   7  -8   10.38    1.79
   4   7   9   16.91    1.43
  -4   7  -9   18.52    1.44
   4   8 -11   51.54    3.04
   4   8 -11   39.26    2.77
  -4   8  10   20.63    2.58
   4   8 -10   24.86    2.40
  -4   8  10   20.29    2.52
   4   8 -10   20.55    2.25
   4   8 -10   22.67    2.35
   4   8 -10   21.62    2.24
  -4   8   9    3.75    2.53
   4   8  -9    0.13    1.52
  -4   8   9    3.53    2.62
   4   8  -9   -1.25    1.64
   4   8  -9   -0.70    1.69
   4   8  -8   14.43    2.65
   4   8  -8   16.11    2.56
   4   8  -8   15.41    2.56
   4   8  -8   18.15    2.52
   4   8  -7    0.19    2.06
   4   8  -7    0.14    1.65
   4   8  -7   -0.16    1.95
   4   8  -7    2.07    2.04
   4   8  -7    0.14    1.94
   4   8  -6    1.24    2.13
   4   8  -6    0.14    1.49
   4   8  -6    0.32    1.81
   4   8  -6    1.03    1.93
   4   8  -6    1.39    2.06
   4   8  -6    0.14    1.85
   4   8  -5   18.62    2.79
   4   8  -5   21.49    3.26
   4   8  -5   21.31    2.78
   4   8  -5   16.96    2.88
   4   8  -5   21.41    3.12
   4   8  -5   22.13    2.84
   4   8  -4   41.01    3.78
   4   8  -4   49.93    4.67
   4   8  -4   48.32    4.15
   4   8  -4   39.52    3.75
   4   8  -3   91.11    6.15
   4   8  -3  110.68    6.84
   4   8  -3  110.63    6.93
   4   8  -3   98.66    6.20
   4   8  -3   93.67    6.19
   4   8  -2   26.37    3.21
   4   8  -2   34.95    3.61
   4   8  -2   23.50    3.28
   4   8  -2   24.60    2.87
   4   8  -1  182.19   10.50
   4   8  -1  176.71   10.51
   4   8  -1  183.59   10.19
   4   8   0   42.31    4.05
   4   8   0   37.16    4.11
   4   8   0   42.68    3.97
   4   8   0   36.80    3.63
  -4   8   0   38.84    3.90
   4   8   1   28.45    3.52
   4   8   1   32.65    3.55
   4   8   1   22.32    4.84
   4   8   1   22.05    3.21
   4   8   1   29.51    3.17
   4   8   1   26.76    2.78
  -4   8  -1   29.45    3.60
   4   8   2   63.49    5.45
   4   8   2   61.34    7.86
   4   8   2   64.60    5.07
   4   8   2   88.27    5.61
   4   8   2   74.23    5.04
  -4   8  -2   80.63    5.88
   4   8   3   32.30    3.40
  -4   8  -3   29.38    3.90
   4   8   4  100.08    6.64
  -4   8  -4  105.15    7.17
   4   8   5   15.09    2.39
   4   8   5   12.01    2.32
  -4   8  -5   10.93    2.78
   4   8   6    2.47    1.43
   4   8   7   21.28    1.94
   4   8   7   28.00    2.37
  -4   8  -7   24.58    2.30
  -4   8  -7   23.94    2.55
   4   8   8    1.69    0.91
   4   8   8    2.28    0.76
  -4   8  -8    1.79    0.92
  -4   9  10    6.89    1.56
  -4   9  10    9.48    1.57
   4   9 -10   12.21    1.49
  -4   9   9   23.70    3.03
   4   9  -9   19.93    2.22
  -4   9   9   23.08    2.98
   4   9  -9   23.28    2.40
   4   9  -9   23.01    2.32
  -4   9   8   13.44    3.25
   4   9  -8    3.94    1.68
  -4   9   8    9.43    2.95
   4   9  -8    1.89    1.63
   4   9  -8    6.35    1.89
   4   9  -7   48.80    3.84
   4   9  -7   53.30    3.93
   4   9  -7   52.23    4.22
   4   9  -7   46.52    3.84
   4   9  -6    4.63    1.82
   4   9  -6    3.14    1.60
   4   9  -6    4.48    1.86
   4   9  -6    5.07    1.97
   4   9  -5    6.55    1.92
   4   9  -5    6.37    2.07
   4   9  -5    5.74    2.18
   4   9  -5    9.60    2.16
   4   9  -4   79.01    5.44
   4   9  -4   93.82    6.05
   4   9  -4   88.67    5.65
   4   9  -3  269.53   14.53
   4   9  -3  285.26   14.69
   4   9  -3  258.19   13.79
   4   9  -2  108.15    7.17
   4   9  -2  107.31    7.19
   4   9  -2  109.03    6.60
   4   9  -1   27.35    3.34
   4   9  -1   32.39    3.54
   4   9  -1   27.24    2.99
   4   9   0   12.50    2.57
   4   9   0   14.04    2.74
   4   9   0   14.45    2.55
   4   9   0   11.85    2.28
   4   9   1   37.31    3.93
   4   9   1   46.97    4.25
   4   9   1   40.84    3.78
   4   9   1   40.19    3.70
  -4   9  -1   38.48    3.93
   4   9   2    9.14    2.44
   4   9   2    2.16    1.85
   4   9   2    8.10    1.90
  -4   9  -2   11.36    2.68
   4   9   3   34.84    3.79
   4   9   3   46.45    3.75
  -4   9  -3   38.86    4.06
   4   9   4   42.41    4.09
   4   9   4   56.22    4.11
  -4   9  -4   54.33    4.61
   4   9   5   28.87    3.04
   4   9   5   32.06    2.98
   4   9   5   31.96    2.94
  -4   9  -5   31.60    3.35
   4   9   6    2.91    1.28
   4   9   6   -1.15    1.40
   4   9   6    1.30    1.18
   4   9   6    2.17    1.35
  -4   9  -6    1.92    1.13
   4   9   7   11.89    1.40
   4   9   7   11.99    1.40
  -4   9  -7    8.96    1.10
  -4  10   9    5.07    1.70
   4  10  -9    2.99    0.97
  -4  10   9    4.06    1.63
  -4  10   8    3.91    2.30
   4  10  -8    0.42    1.17
  -4  10   8    5.53    2.25
   4  10  -8    0.33    1.31
   4  10  -7   80.97    4.94
   4  10  -7   84.40    5.20
  -4  10   7   86.81    6.18
   4  10  -7   88.31    5.21
   4  10  -6   63.61    4.28
   4  10  -6   74.62    4.86
   4  10  -6   70.36    4.58
   4  10  -5    3.79    1.74
   4  10  -5    1.85    1.62
   4  10  -4   41.71    3.76
   4  10  -4   42.93    4.01
   4  10  -3  138.36    8.39
   4  10  -3  138.31    8.41
   4  10  -2  216.67   12.00
   4  10  -1   48.67    4.22
   4  10  -1   37.05    3.71
   4  10   0   16.21    2.68
   4  10   0   20.88    3.02
   4  10   0   18.42    2.67
   4  10   0   18.07    2.39
   4  10   1    2.16    1.83
   4  10   1    6.06    2.34
   4  10   1    0.27    1.94
   4  10   1    3.10    1.56
   4  10   2   16.38    2.59
   4  10   2   20.65    2.48
   4  10   3   40.07    3.70
   4  10   3   47.82    3.63
   4  10   4   91.09    6.14
   4  10   4   96.50    6.16
   4  10   5    0.85    1.25
   4  10   5    1.12    1.26
   4  10   6    5.73    1.03
   4  10   6    6.04    1.14
  -4  10  -6    6.88    1.44
  -4  11   8   39.47    3.00
  -4  11   8   30.04    2.74
  -4  11   7   54.32    4.29
  -4  11   7   51.91    4.04
   4  11  -6   38.76    3.05
   4  11  -5   -0.11    1.34
   4  11  -4   64.34    4.34
   4  11  -4   53.17    4.28
   4  11  -3   25.70    2.90
   4  11  -3   26.35    2.95
   4  11  -2    8.23    2.09
   4  11  -1   15.86    2.46
   4  11  -1   12.35    2.19
   4  11   0   57.36    4.20
   4  11   0   46.87    3.77
  -4  11   0   45.12    3.47
   4  11   1   66.64    4.69
   4  11   1   67.30    4.36
  -4  11  -1   69.06    4.55
   4  11   2    8.86    1.74
  -4  11  -2    9.86    1.93
   4  11   3   16.02    2.05
   4  11   3   19.75    2.23
   4  11   3   18.06    1.97
  -4  11  -3   19.51    2.32
   4  11   4   15.71    1.91
   4  11   4   17.18    1.80
  -4  11  -4   20.64    2.17
   4  11   5   96.42    5.15
   4  11   5   95.34    5.09
  -4  11  -5   97.70    5.28
  -4  12   7   18.30    1.82
  -4  12   6    3.85    1.60
   4  12  -6    2.91    1.17
  -4  12   5   21.99    2.47
   4  12  -4   13.15    1.78
   4  12  -4   13.63    1.88
  -4  12   3   50.04    3.58
   4  12  -3   62.23    4.00
   4  12  -3   59.57    3.92
   4  12  -2   17.94    2.20
   4  12  -1   50.17    3.57
   4  12  -1   41.84    3.28
   4  12   0   14.89    1.80
   4  12   1    0.09    1.13
  -4  12  -1    1.19    0.94
   4  12   2    3.06    1.17
  -4  12  -2    2.95    1.07
   4  12   3    8.81    1.35
  -4  12  -3   10.56    1.28
   4  13  -4   49.90    2.99
   4  13  -3   17.51    1.63
   4  13  -2   10.05    1.31
  -4  13   1    2.42    1.00
  -4  13   0   21.94    1.88
  -4  13  -1   39.54    2.56
   5 -12  -4  134.38    6.78
   5 -12  -3   12.03    1.36
   5 -12  -2    1.36    0.98
   5 -12  -1    1.41    0.93
   5 -12   0   18.30    1.56
   5 -11  -6    8.69    1.28
   5 -11  -6   12.71    1.49
   5 -11  -6    8.94    1.42
   5 -11  -5   43.31    3.05
   5 -11  -4   37.99    3.04
   5 -11  -4   40.26    2.95
   5 -11  -3   41.22    3.25
   5 -11  -3   41.28    3.07
   5 -11  -2   16.57    1.76
   5 -11  -2   20.89    2.05
   5 -11  -1   16.58    1.79
   5 -11  -1   11.21    1.68
   5 -11   0   53.46    3.31
   5 -11   0   47.39    3.36
   5 -11   1   15.11    1.78
   5 -11   1   16.96    1.67
   5 -11   1   13.38    1.32
   5 -11   2   17.83    1.70
   5 -11   3   76.12    4.11
   5 -10  -8   36.78    2.46
   5 -10  -8   31.20    2.38
   5 -10  -7   15.78    1.99
   5 -10  -7   14.42    1.95
   5 -10  -6    5.50    1.55
   5 -10  -6    9.89    1.99
   5 -10  -5   10.92    1.82
   5 -10  -5   15.16    2.35
   5 -10  -5   13.34    2.06
   5 -10  -4   88.06    5.71
   5 -10  -4   83.35    5.44
   5 -10  -3   12.14    1.89
   5 -10  -3   15.20    2.10
   5 -10  -3   15.07    2.21
   5 -10  -3   14.58    2.24
   5 -10  -2   83.90    5.47
   5 -10  -2   89.65    5.45
   5 -10  -2   92.79    5.60
   5 -10  -1   95.58    5.71
   5 -10  -1  117.96    6.11
   5 -10  -1  109.78    6.25
   5 -10  -1  104.16    5.99
   5 -10  -1   86.38    5.63
   5 -10   0   23.03    2.42
   5 -10   0   31.20    2.91
   5 -10   0   31.30    2.67
   5 -10   0   27.15    2.50
   5 -10   1   -0.09    1.27
   5 -10   1   -0.35    1.27
   5 -10   1    1.99    1.60
   5 -10   1    0.91    1.24
   5 -10   2   61.33    4.00
   5 -10   2   50.68    3.64
   5 -10   3   40.20    2.95
   5 -10   4  115.20    6.11
   5 -10   4  117.67    6.15
   5  -9  -9   23.41    2.00
   5  -9  -9   27.82    2.25
   5  -9  -9   28.20    2.20
   5  -9  -8   19.92    2.02
   5  -9  -8   26.20    2.44
   5  -9  -8   21.29    2.27
   5  -9  -8   19.17    2.11
   5  -9  -8   25.06    2.46
   5  -9  -7    4.51    2.06
   5  -9  -7    3.23    1.49
   5  -9  -7    2.23    1.78
   5  -9  -6   28.35    2.89
   5  -9  -6   27.14    3.22
   5  -9  -5    6.01    1.83
   5  -9  -5    7.49    2.52
   5  -9  -5    5.92    2.06
   5  -9  -4   12.86    2.14
   5  -9  -4   13.38    2.31
   5  -9  -4    9.86    2.61
   5  -9  -4   12.70    2.46
   5  -9  -4   11.27    2.01
   5  -9  -4   12.26    2.03
   5  -9  -3    5.10    1.71
   5  -9  -3    8.42    2.05
   5  -9  -3    5.39    1.96
   5  -9  -3    2.27    1.76
   5  -9  -3    4.47    1.86
   5  -9  -3    7.13    2.14
   5  -9  -2   20.86    2.67
   5  -9  -2   26.50    3.02
   5  -9  -2   25.36    2.82
   5  -9  -2   26.21    2.75
   5  -9  -2   26.73    2.89
   5  -9  -2   22.00    2.64
   5  -9  -2   19.26    2.44
   5  -9  -1   78.15    5.23
   5  -9  -1   86.68    5.22
   5  -9  -1   81.59    5.50
   5  -9  -1   70.90    4.95
   5  -9  -1   77.23    5.16
   5  -9  -1   69.94    5.03
   5  -9   0  166.33    9.90
   5  -9   0  170.74    9.67
   5  -9   0  184.83    9.57
   5  -9   1   18.69    2.29
   5  -9   1   20.30    2.84
   5  -9   1   21.36    2.62
   5  -9   2    5.74    1.61
   5  -9   2    4.50    1.71
   5  -9   3   11.62    1.98
   5  -9   4   56.17    3.45
   5  -9   4   51.04    3.45
   5  -9   5    8.82    1.37
   5  -8 -10   13.38    1.54
   5  -8 -10   12.49    1.60
   5  -8 -10   10.23    1.37
   5  -8 -10   12.63    1.51
   5  -8  -9   69.75    4.34
   5  -8  -9   72.26    4.54
   5  -8  -9   76.08    4.59
   5  -8  -9   61.58    4.04
   5  -8  -8    5.73    1.64
   5  -8  -8    5.99    1.94
   5  -8  -8   12.41    2.58
   5  -8  -8    8.37    1.97
   5  -8  -8    9.63    1.93
   5  -8  -8    9.47    2.22
   5  -8  -7   27.90    3.38
   5  -8  -7   24.57    2.73
   5  -8  -7   20.58    3.00
   5  -8  -6    7.34    2.13
   5  -8  -6    8.23    2.78
   5  -8  -6    7.70    2.00
   5  -8  -6    7.98    2.24
   5  -8  -5   13.11    2.47
   5  -8  -5   17.40    2.32
   5  -8  -5   16.31    3.20
   5  -8  -5   14.39    2.50
   5  -8  -5   17.58    2.39
   5  -8  -5   15.92    2.68
   5  -8  -4   -0.59    1.76
   5  -8  -4    0.14    1.86
   5  -8  -4   -0.75    1.71
   5  -8  -4    0.87    1.91
   5  -8  -4    1.91    1.74
   5  -8  -4    1.55    1.80
   5  -8  -3   60.34    4.70
   5  -8  -3   67.58    4.69
   5  -8  -3   62.77    4.87
   5  -8  -3   62.68    4.71
   5  -8  -3   55.27    4.35
   5  -8  -3   67.77    4.75
   5  -8  -3   59.78    4.79
   5  -8  -3   56.15    4.42
   5  -8  -2    3.58    2.05
   5  -8  -2    7.58    2.07
   5  -8  -2    4.94    1.83
   5  -8  -2    4.99    2.12
   5  -8  -2    6.14    2.18
   5  -8  -2    1.71    1.93
   5  -8  -2    3.71    1.84
   5  -8  -1   29.76    3.43
   5  -8  -1   32.29    3.02
   5  -8  -1   33.57    3.21
   5  -8  -1   28.79    3.19
   5  -8  -1   31.74    3.30
   5  -8   0   61.74    4.30
   5  -8   0   53.68    4.20
   5  -8   0   58.99    4.62
   5  -8   1   60.25    4.46
   5  -8   1   69.47    4.59
   5  -8   1   68.71    5.12
   5  -8   2    8.79    1.85
   5  -8   2    6.81    1.74
   5  -8   2    6.11    2.12
   5  -8   3   13.95    2.09
   5  -8   3   19.18    2.37
   5  -8   3   15.34    2.46
   5  -8   4    6.99    1.64
   5  -8   4    6.33    1.81
   5  -8   4    9.23    1.85
   5  -8   4    7.81    1.92
   5  -8   5    2.00    1.21
   5  -8   6   15.47    1.56
   5  -8   6   16.46    1.68
   5  -7 -11    0.82    0.89
   5  -7 -11    0.32    0.80
   5  -7 -10   28.85    2.78
   5  -7 -10   33.21    2.68
   5  -7 -10   32.10    2.67
   5  -7 -10   32.99    2.84
   5  -7  -9   20.12    2.40
   5  -7  -9   18.48    2.59
   5  -7  -9   19.26    2.77
   5  -7  -8    7.78    1.94
   5  -7  -8    4.55    2.13
   5  -7  -8    6.70    2.13
   5  -7  -8    8.16    2.73
   5  -7  -8    8.57    2.06
   5  -7  -8    6.03    2.44
   5  -7  -7    0.63    1.85
   5  -7  -7    3.44    2.13
   5  -7  -7    3.59    2.71
   5  -7  -7    2.13    1.84
   5  -7  -7    3.30    2.49
   5  -7  -6    5.92    2.33
   5  -7  -6    1.63    1.83
   5  -7  -6    3.99    2.67
   5  -7  -6    1.01    1.84
   5  -7  -6    5.22    2.24
   5  -7  -5   16.89    2.73
   5  -7  -5   15.21    2.79
   5  -7  -5   15.40    2.63
   5  -7  -5   14.60    2.43
   5  -7  -5   14.97    2.57
   5  -7  -5   18.83    2.94
   5  -7  -4   14.68    2.65
   5  -7  -4   14.77    2.51
   5  -7  -4   14.02    2.61
   5  -7  -4   15.71    2.73
   5  -7  -4   16.58    2.61
   5  -7  -4   16.07    2.64
   5  -7  -4   15.70    2.33
   5  -7  -3   39.84    4.04
   5  -7  -3   48.00    3.90
   5  -7  -3   43.52    4.16
   5  -7  -3   45.50    4.27
   5  -7  -3   49.46    4.03
   5  -7  -3   44.78    3.85
   5  -7  -3   42.40    4.11
   5  -7  -3   46.43    4.01
   5  -7  -2   10.01    2.20
   5  -7  -2   16.81    2.83
   5  -7  -2   12.52    2.12
   5  -7  -2   10.65    2.16
   5  -7  -2   12.82    2.51
   5  -7  -2   14.39    2.54
   5  -7  -1   53.67    4.46
   5  -7  -1   72.01    4.71
   5  -7  -1   71.84    5.36
   5  -7  -1   58.65    4.42
   5  -7  -1   69.53    4.91
   5  -7  -1   62.92    5.01
   5  -7   0   15.54    2.46
   5  -7   0   13.81    2.25
   5  -7   0   17.91    2.44
   5  -7   0   17.00    2.83
   5  -7   1   19.58    2.62
   5  -7   1   16.47    2.33
   5  -7   1   13.70    2.62
   5  -7   1   21.45    3.09
   5  -7   2    4.52    1.84
   5  -7   2    5.94    1.64
   5  -7   2    5.82    2.08
   5  -7   2    7.90    2.42
   5  -7   3   16.61    2.58
   5  -7   3   19.01    2.90
   5  -7   4   14.73    2.34
   5  -7   4   16.40    2.39
   5  -7   4   13.78    1.97
   5  -7   5   45.32    3.52
   5  -7   5   35.56    3.01
   5  -7   5   47.00    3.42
   5  -7   5   42.35    3.51
   5  -7   6   13.64    1.87
   5  -7   6   12.53    1.52
   5  -7   6   19.33    1.89
   5  -7   6   16.64    1.95
   5  -7   7   23.67    1.96
   5  -6 -11   17.37    1.76
   5  -6 -11   18.02    2.01
   5  -6 -11   14.72    1.85
   5  -6 -11   20.37    2.06
   5  -6 -10    8.71    1.91
   5  -6 -10    9.57    2.07
   5  -6 -10   10.38    1.91
   5  -6 -10    8.88    1.77
   5  -6 -10   13.47    2.43
   5  -6  -9   10.18    2.04
   5  -6  -9    8.70    2.38
   5  -6  -9    6.87    1.82
   5  -6  -9   10.83    2.71
   5  -6  -8   14.55    2.30
   5  -6  -8   14.84    2.67
   5  -6  -8   17.95    2.61
   5  -6  -8   19.46    2.95
   5  -6  -8   11.56    2.56
   5  -6  -8   22.20    3.51
   5  -6  -8   13.84    2.46
   5  -6  -8   17.52    3.18
   5  -6  -7   22.47    3.08
   5  -6  -7   16.58    2.68
   5  -6  -7   20.81    3.30
   5  -6  -7   17.48    2.38
   5  -6  -6   13.70    2.63
   5  -6  -6   18.11    3.19
   5  -6  -6   20.77    2.71
   5  -6  -5  174.17   10.24
   5  -6  -5  170.96   10.19
   5  -6  -5  185.08   10.19
   5  -6  -5  164.66    9.58
   5  -6  -5  164.43   10.03
   5  -6  -5  174.31   10.00
   5  -6  -4   58.60    4.92
   5  -6  -4   61.17    4.83
   5  -6  -4   59.47    4.60
   5  -6  -4   55.07    4.53
   5  -6  -4   53.88    4.29
   5  -6  -4   49.73    4.07
   5  -6  -4   58.84    4.93
   5  -6  -3   18.62    3.27
   5  -6  -3   19.15    2.62
   5  -6  -3   17.35    2.89
   5  -6  -3   16.00    2.60
   5  -6  -3   20.81    2.78
   5  -6  -3   19.24    2.85
   5  -6  -3   18.35    2.87
   5  -6  -2  267.95   14.53
   5  -6  -2  282.09   14.32
   5  -6  -2  279.15   14.97
   5  -6  -2  268.90   14.37
   5  -6  -2  260.17   14.28
   5  -6  -2  282.91   14.72
   5  -6  -2  296.59   15.01
   5  -6  -1   76.06    5.42
   5  -6  -1   76.24    5.11
   5  -6  -1   79.79    5.83
   5  -6  -1   69.09    4.90
   5  -6  -1   77.64    5.11
   5  -6  -1   77.87    5.41
   5  -6  -1   81.82    5.81
   5  -6   0   30.83    3.30
   5  -6   0   29.45    2.94
   5  -6   0   33.64    5.22
   5  -6   0   32.46    3.18
   5  -6   0   28.90    3.50
   5  -6   1   14.34    2.64
   5  -6   1   11.97    2.02
   5  -6   1   10.89    2.17
   5  -6   1   13.62    3.76
   5  -6   1   14.24    2.13
   5  -6   1   12.57    2.71
   5  -6   2   22.15    3.01
   5  -6   2   22.08    2.45
   5  -6   2   23.99    2.81
   5  -6   2   20.20    3.14
   5  -6   3    4.54    2.03
   5  -6   3    1.89    1.76
   5  -6   4   20.26    2.68
   5  -6   4   21.13    2.67
   5  -6   4   26.96    2.90
   5  -6   4   21.26    2.99
   5  -6   5   85.50    5.49
   5  -6   5   84.37    5.40
   5  -6   5   84.00    5.66
   5  -6   6  116.72    6.98
   5  -6   6  113.76    6.72
   5  -6   6  126.01    6.70
   5  -6   6  114.20    6.77
   5  -6   7    6.44    1.44
   5  -6   7    4.27    1.23
   5  -6   8   42.26    2.60
   5  -5 -12   54.48    3.40
   5  -5 -12   61.73    3.68
   5  -5 -12   65.37    3.62
   5  -5 -11   -1.52    1.54
   5  -5 -11   -0.11    1.36
   5  -5 -11    1.08    1.25
   5  -5 -11    2.11    1.65
   5  -5 -10   98.81    6.12
   5  -5 -10   97.44    6.20
   5  -5 -10   93.04    5.91
   5  -5 -10   95.93    5.96
   5  -5 -10   98.07    6.29
   5  -5 -10   92.46    5.59
   5  -5 -10   88.52    5.70
   5  -5  -9   16.98    2.80
   5  -5  -9   15.72    2.49
   5  -5  -9   12.09    2.65
   5  -5  -9   13.49    2.32
   5  -5  -9   15.30    2.98
   5  -5  -8    6.92    2.64
   5  -5  -8   10.67    2.51
   5  -5  -8    8.67    2.24
   5  -5  -8   11.75    2.69
   5  -5  -8    7.35    2.01
   5  -5  -8   10.79    2.33
   5  -5  -8   10.07    2.96
   5  -5  -7  106.82    6.96
   5  -5  -7  124.36    7.67
   5  -5  -7  110.32    7.23
   5  -5  -7  101.91    6.79
   5  -5  -7  112.41    7.05
   5  -5  -6   29.74    3.63
   5  -5  -6   24.53    3.52
   5  -5  -6   21.51    2.71
   5  -5  -6   28.33    3.32
   5  -5  -6   26.96    3.63
   5  -5  -6   19.65    2.83
   5  -5  -5  190.81   10.32
   5  -5  -5  168.58   10.11
   5  -5  -5  183.42   10.01
   5  -5  -5  172.10    9.88
   5  -5  -5  145.63    9.07
   5  -5  -5  177.58   10.32
   5  -5  -5  137.26   10.90
   5  -5  -5  168.32    9.40
   5  -5  -5  178.52    9.99
   5  -5  -4   45.34    4.38
   5  -5  -4   42.45    3.90
   5  -5  -4   40.67    3.61
   5  -5  -4   47.77    4.35
   5  -5  -4   49.64    4.12
   5  -5  -4   38.43    3.43
   5  -5  -4   51.26    4.35
   5  -5  -4   38.13    3.72
   5  -5  -4   43.39    4.10
   5  -5  -3  257.44   14.00
   5  -5  -3  274.64   14.46
   5  -5  -3  255.14   13.49
   5  -5  -3  270.22   13.94
   5  -5  -3  265.07   13.82
   5  -5  -3  267.40   14.29
   5  -5  -3  242.17   15.90
   5  -5  -3  272.16   14.14
   5  -5  -3  251.12   13.67
   5  -5  -3  253.32   14.16
   5  -5  -2   60.58    4.79
   5  -5  -2   58.28    4.30
   5  -5  -2   66.55    5.15
   5  -5  -2   61.33    4.57
   5  -5  -2   64.12    4.52
   5  -5  -2   71.31    4.99
   5  -5  -2   64.41    5.04
   5  -5  -2   61.51    4.57
   5  -5  -1   53.14    4.39
   5  -5  -1   48.32    3.71
   5  -5  -1   52.54    4.48
   5  -5  -1   42.26    3.62
   5  -5  -1   45.51    4.07
   5  -5  -1   43.06    3.59
   5  -5  -1   48.95    4.09
   5  -5  -1   56.36    4.22
   5  -5  -1   41.34    5.35
   5  -5  -1   56.04    4.54
   5  -5   0  169.95    9.90
   5  -5   0  168.93    9.72
   5  -5   0  165.70    9.51
   5  -5   0  164.44   12.06
   5  -5   0  164.84    9.06
   5  -5   0  156.63    9.28
   5  -5   0  186.28   10.17
   5  -5   1   48.29    4.53
   5  -5   1   50.69    3.80
   5  -5   1   59.17    4.60
   5  -5   1   59.32    4.66
   5  -5   1   54.03    4.30
   5  -5   1   52.50    4.37
   5  -5   1   61.48    6.64
   5  -5   1   51.20    4.61
   5  -5   2    8.47    1.64
   5  -5   2    8.05    2.19
   5  -5   2    7.31    2.27
   5  -5   2    6.18    2.12
   5  -5   2    5.89    3.34
   5  -5   2   10.88    2.16
   5  -5   3    1.08    1.85
   5  -5   3    1.86    1.76
   5  -5   3    0.95    1.81
   5  -5   3    1.05    1.53
   5  -5   3    0.93    1.99
   5  -5   4  148.14    8.76
   5  -5   4  150.91    9.10
   5  -5   4  159.83    8.91
   5  -5   4  152.11    8.70
   5  -5   4  151.97    9.13
   5  -5   5  122.73    7.78
   5  -5   5  135.35    7.57
   5  -5   5  121.37    7.37
   5  -5   5  136.01    7.86
   5  -5   6  245.18   12.69
   5  -5   6  246.90   12.30
   5  -5   6  224.97   12.11
   5  -5   6  238.11   12.42
   5  -5   7    2.27    1.45
   5  -5   7    1.30    1.37
   5  -5   7    3.12    1.01
   5  -5   8   10.88    1.40
   5  -4 -12   12.51    1.58
   5  -4 -12   14.35    1.85
   5  -4 -11   29.83    2.92
   5  -4 -11   20.94    2.37
   5  -4 -11   23.88    2.71
   5  -4 -11   29.78    2.97
   5  -4 -10   75.47    5.44
   5  -4 -10   75.98    5.11
   5  -4 -10   68.84    5.05
   5  -4 -10   74.47    5.51
   5  -4 -10   67.89    4.77
   5  -4 -10   74.32    5.24
   5  -4  -9   18.79    3.37
   5  -4  -9   19.60    2.92
   5  -4  -9   24.06    3.33
   5  -4  -9   23.48    3.00
   5  -4  -9   27.64    3.64
   5  -4  -9   25.30    3.14
   5  -4  -8   21.18    3.58
   5  -4  -8   28.75    3.34
   5  -4  -8   27.72    3.57
   5  -4  -8   32.17    3.56
   5  -4  -8   28.21    3.21
   5  -4  -8   35.62    4.22
   5  -4  -8   28.35    3.82
   5  -4  -7    8.96    1.79
   5  -4  -7    8.74    2.42
   5  -4  -7    8.87    2.13
   5  -4  -7   12.90    3.03
   5  -4  -7    7.05    2.53
   5  -4  -7    8.57    2.17
   5  -4  -7    8.87    2.91
   5  -4  -7    9.21    2.26
   5  -4  -6  122.40    8.04
   5  -4  -6  119.83    7.76
   5  -4  -6  142.66    8.29
   5  -4  -6  111.84    7.27
   5  -4  -6  132.10    8.11
   5  -4  -6  111.41    7.25
   5  -4  -5  139.66    8.38
   5  -4  -5  130.84    7.93
   5  -4  -5  136.19    8.05
   5  -4  -5  109.62    7.29
   5  -4  -5  127.01    8.17
   5  -4  -5  132.04    8.09
   5  -4  -5  108.20    8.94
   5  -4  -5  124.58    7.43
   5  -4  -5  137.88    8.35
   5  -4  -5  130.26    7.86
   5  -4  -4   57.89    4.92
   5  -4  -4   53.53    4.59
   5  -4  -4   60.76    4.99
   5  -4  -4   61.19    4.66
   5  -4  -4   60.73    4.79
   5  -4  -4   48.72    5.78
   5  -4  -4   59.40    6.61
   5  -4  -4   52.53    4.51
   5  -4  -3  329.80   16.58
   5  -4  -3  320.28   16.72
   5  -4  -3  311.55   16.57
   5  -4  -3  319.39   16.25
   5  -4  -3  297.65   18.22
   5  -4  -3  293.44   15.63
   5  -4  -3  338.60   19.05
   5  -4  -3  313.02   16.34
   5  -4  -3  300.34   16.44
   5  -4  -3  317.53   16.23
   5  -4  -2   62.39    4.99
   5  -4  -2   65.00    5.09
   5  -4  -2   65.18    4.72
   5  -4  -2   57.62    4.26
   5  -4  -2   61.42    4.91
   5  -4  -2   71.77    5.26
   5  -4  -2   66.64    4.95
   5  -4  -2   61.45    6.62
   5  -4  -2   77.67    5.07
   5  -4  -2   57.07    6.56
   5  -4  -2   72.33    5.24
   5  -4  -1  205.29   11.51
   5  -4  -1  192.01   11.32
   5  -4  -1  216.82   11.96
   5  -4  -1  240.17   11.79
   5  -4  -1  200.34   11.29
   5  -4  -1  214.60   11.21
   5  -4  -1  182.78   10.49
   5  -4  -1  195.28   13.44
   5  -4  -1  206.28   11.56
   5  -4   0    4.24    2.12
   5  -4   0    3.00    2.03
   5  -4   0    6.06    2.14
   5  -4   0    4.24    2.21
   5  -4   0    5.69    2.46
   5  -4   0    5.12    1.88
   5  -4   0   -0.39    3.19
   5  -4   0    2.66    2.95
   5  -4   0    4.13    1.94
   5  -4   0    4.94    2.09
   5  -4   1    1.52    1.98
   5  -4   1    4.22    2.02
   5  -4   1    3.68    1.98
   5  -4   1    4.18    2.17
   5  -4   1    4.50    2.50
   5  -4   1    3.90    1.79
   5  -4   1    5.09    3.26
   5  -4   1    3.46    2.81
   5  -4   1    4.35    1.95
   5  -4   2   90.85    6.12
   5  -4   2   83.84    7.81
   5  -4   2   91.35    6.01
   5  -4   2   82.31    5.80
   5  -4   2   81.55    6.17
   5  -4   2   80.80    5.67
   5  -4   2   82.53    5.83
   5  -4   2   66.81    7.44
   5  -4   3    3.93    1.96
   5  -4   3    6.73    2.25
   5  -4   3    5.37    2.05
   5  -4   3    4.01    2.29
   5  -4   3    4.00    1.84
   5  -4   3    1.14    3.22
   5  -4   3    7.60    3.25
   5  -4   3    6.11    2.06
   5  -4   3    1.85    1.87
   5  -4   4   41.69    3.76
   5  -4   4   52.48    4.46
   5  -4   4   43.19    3.69
   5  -4   4   45.62    3.83
   5  -4   4   45.78    4.00
   5  -4   4   48.63    4.24
   5  -4   5  136.09    8.66
   5  -4   5  143.77    8.14
   5  -4   5  148.17    8.43
   5  -4   5  139.08    8.37
   5  -4   6   22.38    2.85
   5  -4   6   21.22    2.32
   5  -4   6   19.98    2.55
   5  -4   7  126.47    7.35
   5  -4   7  122.07    6.91
   5  -4   8    1.64    1.13
   5  -4   8    1.29    1.16
   5  -4   8    0.56    0.85
   5  -3 -13    5.85    1.02
   5  -3 -12    5.85    1.49
   5  -3 -12    6.38    1.57
   5  -3 -12    9.31    1.83
   5  -3 -11  110.90    6.66
   5  -3 -11  100.44    6.19
   5  -3 -11  107.27    6.67
   5  -3 -10   14.06    3.12
   5  -3 -10   12.94    2.53
   5  -3 -10   11.76    2.38
   5  -3 -10   10.33    2.68
   5  -3 -10   13.48    2.07
   5  -3 -10   11.47    2.83
   5  -3 -10   11.70    2.34
   5  -3  -9   68.39    5.58
   5  -3  -9   61.48    4.61
   5  -3  -9   72.04    5.24
   5  -3  -9   70.42    5.50
   5  -3  -9   71.43    5.21
   5  -3  -9   58.97    5.01
   5  -3  -9   72.12    5.74
   5  -3  -9   69.49    5.19
   5  -3  -8   12.57    3.30
   5  -3  -8   15.22    2.66
   5  -3  -8   18.61    3.18
   5  -3  -8   16.37    2.66
   5  -3  -8   22.39    3.63
   5  -3  -8   14.34    2.33
   5  -3  -7  128.03    8.03
   5  -3  -7  143.75    8.58
   5  -3  -7  168.59    9.33
   5  -3  -7  144.83    8.85
   5  -3  -7  139.08    8.57
   5  -3  -7  141.28    8.58
   5  -3  -7  150.65    8.90
   5  -3  -7  153.64    9.11
   5  -3  -7  135.20    8.68
   5  -3  -6  268.44   14.08
   5  -3  -6  244.23   13.45
   5  -3  -6  221.20   12.79
   5  -3  -6  271.28   13.98
   5  -3  -6  235.46   13.16
   5  -3  -6  251.09   13.61
   5  -3  -6  246.67   13.59
   5  -3  -6  238.09   13.24
   5  -3  -6  271.00   13.89
   5  -3  -6  248.85   13.17
   5  -3  -6  256.69   13.73
   5  -3  -6  255.71   13.76
   5  -3  -6  254.58   13.69
   5  -3  -5   35.41    3.82
   5  -3  -5   31.57    3.52
   5  -3  -5   24.65    2.67
   5  -3  -5   26.97    2.92
   5  -3  -5   29.73    3.68
   5  -3  -5   29.87    3.38
   5  -3  -5   27.10    2.91
   5  -3  -5   25.96    3.36
   5  -3  -5   27.59    3.48
   5  -3  -5   29.68    3.57
   5  -3  -5   28.66    4.27
   5  -3  -5   25.08    2.80
   5  -3  -5   31.68    3.59
   5  -3  -4   70.73    5.33
   5  -3  -4   74.06    5.26
   5  -3  -4   50.94    4.19
   5  -3  -4   55.39    4.27
   5  -3  -4   73.86    5.08
   5  -3  -4   66.64    5.09
   5  -3  -4   64.64    5.08
   5  -3  -4   65.71    5.00
   5  -3  -4   76.17    4.98
   5  -3  -4   53.61    6.04
   5  -3  -4   65.56    7.20
   5  -3  -4   74.70    5.15
   5  -3  -3  150.69    9.07
   5  -3  -3  152.98    8.96
   5  -3  -3  149.12    8.63
   5  -3  -3  151.92    8.94
   5  -3  -3  150.57    8.96
   5  -3  -3  145.94    8.96
   5  -3  -3  143.78    8.36
   5  -3  -3  136.66    8.73
   5  -3  -3  146.40   10.45
   5  -3  -3  146.11   11.08
   5  -3  -3  147.88    8.91
   5  -3  -2  394.05   20.15
   5  -3  -2  381.05   20.02
   5  -3  -2  395.72   20.15
   5  -3  -2  392.35   20.07
   5  -3  -2  398.59   20.26
   5  -3  -2  386.22   20.06
   5  -3  -2  391.72   19.44
   5  -3  -2  395.79   22.09
   5  -3  -2  427.96   22.84
   5  -3  -2  377.64   20.05
   5  -3  -1   60.59    4.78
   5  -3  -1   51.93    4.14
   5  -3  -1   61.96    4.78
   5  -3  -1   57.79    4.70
   5  -3  -1   56.79    4.66
   5  -3  -1   67.10    4.93
   5  -3  -1   62.25    6.54
   5  -3   0  270.24   14.25
   5  -3   0  263.87   16.44
   5  -3   0  262.11   14.22
   5  -3   0  263.37   14.08
   5  -3   0  270.06   14.09
   5  -3   0  263.56   14.38
   5  -3   0  240.82   13.96
   5  -3   0  264.99   16.36
   5  -3   1  160.13    9.39
   5  -3   1  165.42    9.64
   5  -3   1  173.15   11.88
   5  -3   1  158.39    9.57
   5  -3   1  166.30    9.44
   5  -3   1  150.41    9.54
   5  -3   1  154.81    9.05
   5  -3   1  153.06    9.35
   5  -3   1  168.70   11.73
   5  -3   1  157.95    9.48
   5  -3   2  124.79    7.39
   5  -3   2  101.31    9.31
   5  -3   2  117.77    7.65
   5  -3   2   91.71    8.29
   5  -3   2  118.09    7.32
   5  -3   2  120.04    7.66
   5  -3   2  112.79    7.03
   5  -3   2  127.65    7.56
   5  -3   2  108.84    9.51
   5  -3   2  115.47    7.45
   5  -3   3   45.11    3.84
   5  -3   3   46.75    4.24
   5  -3   3   43.85    3.88
   5  -3   3   39.92    4.15
   5  -3   3   35.75    4.92
   5  -3   3   38.45    3.62
   5  -3   3   39.18    3.90
   5  -3   3   39.58    5.77
   5  -3   3   40.65    5.75
   5  -3   3   44.98    4.01
   5  -3   4   34.19    3.23
   5  -3   4   31.73    3.29
   5  -3   4   43.08    4.09
   5  -3   4   38.79    3.50
   5  -3   4   33.79    3.55
   5  -3   4   36.57    5.05
   5  -3   4   40.77    3.43
   5  -3   4   41.94    3.85
   5  -3   4   33.82    5.22
   5  -3   4   31.41    5.17
   5  -3   4   40.78    3.71
   5  -3   5   70.50    5.09
   5  -3   5   79.32    5.81
   5  -3   5   74.08    4.99
   5  -3   5   76.98    5.06
   5  -3   5   77.85    5.55
   5  -3   5   82.77    5.42
   5  -3   6    5.03    2.27
   5  -3   6    7.66    2.07
   5  -3   7   24.26    2.74
   5  -3   7   25.91    2.87
   5  -3   7   24.91    2.62
   5  -3   8   32.05    2.68
   5  -3   8   32.26    2.86
   5  -3   8   35.33    2.70
   5  -3   9   52.07    3.17
   5  -2 -13   22.98    1.98
   5  -2 -12   35.38    2.99
   5  -2 -12   36.93    3.19
   5  -2 -12   42.05    3.37
   5  -2 -11   41.65    3.40
   5  -2 -11   45.03    3.54
   5  -2 -11   45.72    4.02
   5  -2 -10   80.69    5.35
   5  -2 -10   84.16    6.10
   5  -2 -10   74.91    5.54
   5  -2 -10   83.89    6.17
   5  -2 -10   79.46    5.50
   5  -2 -10   87.46    6.19
   5  -2  -9   34.98    4.32
   5  -2  -9   36.50    3.58
   5  -2  -9   48.01    4.17
   5  -2  -9   36.80    4.14
   5  -2  -9   36.96    3.83
   5  -2  -9   37.52    3.96
   5  -2  -9   43.05    4.41
   5  -2  -9   41.47    4.05
   5  -2  -8   55.62    5.14
   5  -2  -8   55.04    4.70
   5  -2  -8   51.26    4.49
   5  -2  -8   49.20    4.20
   5  -2  -8   53.38    4.83
   5  -2  -8   52.97    4.57
   5  -2  -8   50.36    4.52
   5  -2  -8   48.98    4.67
   5  -2  -7   85.36    5.65
   5  -2  -7   78.67    6.11
   5  -2  -7   88.01    5.88
   5  -2  -7   79.38    6.03
   5  -2  -7   83.59    5.88
   5  -2  -7   93.34    6.37
   5  -2  -7   78.52    5.62
   5  -2  -7   88.02    6.32
   5  -2  -7   82.27    6.08
   5  -2  -6  195.54   10.97
   5  -2  -6  175.82    9.94
   5  -2  -6  174.54   10.10
   5  -2  -6  178.89   10.49
   5  -2  -6  176.29   10.52
   5  -2  -6  173.48   10.23
   5  -2  -6  199.94   10.72
   5  -2  -6  182.38   10.54
   5  -2  -6  170.85   10.58
   5  -2  -6  179.61   10.34
   5  -2  -6  182.98   10.55
   5  -2  -6  187.19   10.67
   5  -2  -5   68.77    5.75
   5  -2  -5   71.33    5.50
   5  -2  -5   69.25    5.40
   5  -2  -5   64.72    4.65
   5  -2  -5   64.40    4.66
   5  -2  -5   67.90    5.09
   5  -2  -5   72.63    5.32
   5  -2  -5   58.08    4.71
   5  -2  -5   69.92    5.33
   5  -2  -5   66.05    5.30
   5  -2  -5   68.59    5.13
   5  -2  -5   75.60    5.19
   5  -2  -5   52.25    5.77
   5  -2  -5   66.69    5.14
   5  -2  -5   72.04    5.17
   5  -2  -5   68.28    5.27
   5  -2  -4   91.80    6.65
   5  -2  -4   87.47    6.23
   5  -2  -4   95.15    6.38
   5  -2  -4   73.41    5.40
   5  -2  -4   90.86    5.88
   5  -2  -4   82.14    5.60
   5  -2  -4   97.66    6.23
   5  -2  -4   88.04    5.97
   5  -2  -4   92.48    5.99
   5  -2  -4   95.00    6.27
   5  -2  -4   90.43    5.87
   5  -2  -4   79.44    7.18
   5  -2  -4   81.66    6.13
   5  -2  -4  100.86    8.82
   5  -2  -4   99.66    6.33
   5  -2  -3   49.24    4.71
   5  -2  -3   54.51    4.55
   5  -2  -3   48.57    3.85
   5  -2  -3   58.65    4.50
   5  -2  -3   48.38    3.99
   5  -2  -3   56.57    4.60
   5  -2  -3   44.35    4.24
   5  -2  -3   55.77    4.45
   5  -2  -3   53.03    4.56
   5  -2  -3   50.23    4.05
   5  -2  -3   50.15    5.64
   5  -2  -3   57.08    4.70
   5  -2  -3   62.97    6.63
   5  -2  -3   58.25    4.52
   5  -2  -2  140.07    8.38
   5  -2  -2  130.18    8.11
   5  -2  -2  113.56    7.30
   5  -2  -2  134.88    7.87
   5  -2  -2  137.72    8.22
   5  -2  -2  144.44    8.20
   5  -2  -2  127.50    8.07
   5  -2  -2  131.37    7.54
   5  -2  -2  130.97    9.69
   5  -2  -2  151.52   10.60
   5  -2  -2  132.17    8.09
   5  -2  -1   48.64    5.73
   5  -2  -1   45.32    3.97
   5  -2  -1   40.12    3.82
   5  -2  -1   39.76    3.48
   5  -2  -1   45.92    4.09
   5  -2  -1   48.36    3.96
   5  -2  -1   36.18    3.32
   5  -2  -1   42.87    3.93
   5  -2  -1   47.89    4.06
   5  -2   0   96.67    6.57
   5  -2   0  101.10    8.67
   5  -2   0   94.81    6.42
   5  -2   0  105.44    6.76
   5  -2   0  101.78    6.50
   5  -2   0   95.13    6.65
   5  -2   0  101.79    6.62
   5  -2   0  102.58    8.56
   5  -2   0   96.51    6.28
   5  -2   0   97.66    6.52
   5  -2   1  305.68   15.78
   5  -2   1  299.91   15.44
   5  -2   1  289.47   15.72
   5  -2   1  255.39   16.61
   5  -2   1  312.15   15.52
   5  -2   1  295.30   15.71
   5  -2   1  266.79   14.94
   5  -2   1  301.60   18.19
   5  -2   1  298.03   15.66
   5  -2   1  295.87   17.93
   5  -2   1  299.69   15.34
   5  -2   1  306.42   15.63
   5  -2   2  250.97   13.85
   5  -2   2  248.10   13.43
   5  -2   2  252.39   16.25
   5  -2   2  262.23   13.95
   5  -2   2  227.17   15.23
   5  -2   2  260.93   13.56
   5  -2   2  258.60   13.83
   5  -2   2  242.52   13.14
   5  -2   2  239.02   13.66
   5  -2   2  259.70   16.09
   5  -2   2  256.82   13.47
   5  -2   2  257.74   13.69
   5  -2   3   53.00    4.04
   5  -2   3   43.75    3.80
   5  -2   3   52.51    4.65
   5  -2   3   43.28    5.55
   5  -2   3   52.15    4.25
   5  -2   3   43.98    4.31
   5  -2   3   42.46    3.72
   5  -2   3   53.02    4.53
   5  -2   3   51.16    6.32
   5  -2   3   49.46    4.12
   5  -2   3   48.81    6.30
   5  -2   3   65.81    4.59
   5  -2   4  193.23   11.50
   5  -2   4  229.87   15.25
   5  -2   4  237.98   12.68
   5  -2   4  199.07   14.47
   5  -2   4  212.57   11.83
   5  -2   4  222.20   12.17
   5  -2   4  216.50   11.56
   5  -2   4  239.56   12.49
   5  -2   4  216.18   14.44
   5  -2   4  215.78   11.86
   5  -2   4  234.65   12.11
   5  -2   5   25.71    2.79
   5  -2   5   32.41    3.69
   5  -2   5   30.26    3.04
   5  -2   5   29.91    3.08
   5  -2   5   35.78    3.70
   5  -2   5   32.71    3.15
   5  -2   5   34.17    3.19
   5  -2   6   33.77    3.66
   5  -2   6   31.70    3.39
   5  -2   6   28.82    2.80
   5  -2   7    1.22    1.81
   5  -2   7    0.54    1.63
   5  -2   7   -0.98    1.57
   5  -2   8   14.39    1.99
   5  -2   9   93.10    5.30
   5  -2   9  100.66    5.24
   5  -1 -13   12.59    1.42
   5  -1 -13   17.27    1.76
   5  -1 -12   12.54    1.86
   5  -1 -12   10.92    1.97
   5  -1 -12   10.47    2.03
   5  -1 -12   12.07    2.22
   5  -1 -11   22.74    2.70
   5  -1 -11   24.00    2.60
   5  -1 -11   23.56    2.98
   5  -1 -11   25.47    3.30
   5  -1 -10   52.55    4.51
   5  -1 -10   58.29    4.39
   5  -1 -10   55.99    4.93
   5  -1 -10   65.21    4.59
   5  -1 -10   58.64    5.03
   5  -1 -10   51.22    4.37
   5  -1 -10   57.18    5.21
   5  -1  -9    0.39    2.83
   5  -1  -9    2.11    1.97
   5  -1  -9   -0.19    2.13
   5  -1  -9    1.61    2.36
   5  -1  -9    4.43    2.13
   5  -1  -9    2.51    2.13
   5  -1  -9    2.57    2.00
   5  -1  -9    3.41    2.21
   5  -1  -9   -0.34    2.22
   5  -1  -8    1.81    2.73
   5  -1  -8    0.77    1.86
   5  -1  -8   -0.19    1.99
   5  -1  -8   -2.22    2.37
   5  -1  -8    0.77    1.91
   5  -1  -8    0.59    2.28
   5  -1  -8    0.19    1.95
   5  -1  -8    0.52    1.52
   5  -1  -8    0.43    2.67
   5  -1  -8    0.61    1.51
   5  -1  -8   -1.56    2.65
   5  -1  -8   -2.94    2.39
   5  -1  -8    2.92    2.64
   5  -1  -7   35.72    4.40
   5  -1  -7   39.48    3.70
   5  -1  -7   35.87    4.19
   5  -1  -7   43.59    3.89
   5  -1  -7   35.25    3.94
   5  -1  -7   37.67    4.04
   5  -1  -7   36.95    3.90
   5  -1  -7   41.64    4.30
   5  -1  -7   38.15    3.50
   5  -1  -7   44.15    4.30
   5  -1  -7   33.57    3.57
   5  -1  -7   43.82    4.37
   5  -1  -7   41.47    4.24
   5  -1  -7   34.60    4.10
   5  -1  -6    0.19    2.22
   5  -1  -6    1.76    1.80
   5  -1  -6   -0.16    1.74
   5  -1  -6    1.08    2.09
   5  -1  -6    0.17    2.14
   5  -1  -6   -1.53    2.47
   5  -1  -6   -0.34    1.77
   5  -1  -6    1.71    1.76
   5  -1  -6    3.13    2.24
   5  -1  -6    1.86    2.03
   5  -1  -6    3.05    2.37
   5  -1  -6    0.87    1.82
   5  -1  -6   -0.68    2.27
   5  -1  -6   -1.73    2.42
   5  -1  -5  189.82   10.92
   5  -1  -5  200.70   10.83
   5  -1  -5  172.61    9.94
   5  -1  -5  180.62   10.57
   5  -1  -5  181.62   10.31
   5  -1  -5  174.93   10.16
   5  -1  -5  198.05   10.20
   5  -1  -5  165.77    9.97
   5  -1  -5  178.32   10.26
   5  -1  -5  180.11   10.15
   5  -1  -5  171.85    9.92
   5  -1  -5  192.99   10.28
   5  -1  -5  158.35   11.17
   5  -1  -5  179.04   10.41
   5  -1  -5  183.72   10.26
   5  -1  -5  176.67   13.01
   5  -1  -5  189.77   10.58
   5  -1  -4   53.93    4.70
   5  -1  -4   48.35    4.44
   5  -1  -4   44.95    3.86
   5  -1  -4   48.57    4.08
   5  -1  -4   52.34    4.24
   5  -1  -4   46.55    3.92
   5  -1  -4   50.81    4.45
   5  -1  -4   44.88    4.04
   5  -1  -4   49.24    4.07
   5  -1  -4   47.79    3.96
   5  -1  -4   54.47    4.16
   5  -1  -4   53.34    4.44
   5  -1  -4   50.71    4.43
   5  -1  -4   40.43    5.15
   5  -1  -4   47.24    4.02
   5  -1  -4   48.77    4.20
   5  -1  -4   55.35    6.74
   5  -1  -4   47.40    4.30
   5  -1  -3  166.24    9.54
   5  -1  -3  159.02    9.22
   5  -1  -3  170.73    9.45
   5  -1  -3  162.31    9.41
   5  -1  -3  139.92    8.56
   5  -1  -3  166.44    9.27
   5  -1  -3  147.53    8.73
   5  -1  -3  163.52    9.41
   5  -1  -3  164.21    9.10
   5  -1  -3  157.36    9.07
   5  -1  -3  141.63    8.57
   5  -1  -3  157.05    9.39
   5  -1  -3  163.13    8.85
   5  -1  -3  147.04    9.12
   5  -1  -3  145.79   10.54
   5  -1  -3  160.66    9.33
   5  -1  -3  142.64    8.58
   5  -1  -3  158.97    9.06
   5  -1  -3  185.16   12.05
   5  -1  -2  127.37    7.90
   5  -1  -2  130.18    7.72
   5  -1  -2  126.81    7.84
   5  -1  -2  105.82    7.12
   5  -1  -2  135.32    7.83
   5  -1  -2  122.06    7.54
   5  -1  -2  141.92    8.09
   5  -1  -2  118.82    7.53
   5  -1  -2  121.65    7.63
   5  -1  -2  122.89    7.84
   5  -1  -2  128.25    7.32
   5  -1  -2  124.56    7.90
   5  -1  -2  129.40    9.58
   5  -1  -2  143.91   10.32
   5  -1  -2  134.12    7.90
   5  -1  -1  217.37   12.14
   5  -1  -1  240.12   14.86
   5  -1  -1  231.32   12.43
   5  -1  -1  223.33   12.28
   5  -1  -1  247.18   12.67
   5  -1  -1  200.37   11.61
   5  -1  -1  219.92   12.12
   5  -1  -1  214.01   11.86
   5  -1  -1  235.69   12.39
   5  -1  -1  217.88   14.17
   5  -1  -1  228.56   12.22
   5  -1   0   86.13    6.17
   5  -1   0   98.06    6.58
   5  -1   0   94.43    8.35
   5  -1   0   95.66    6.13
   5  -1   0   96.71    6.43
   5  -1   0   88.43    7.15
   5  -1   0   91.68    6.28
   5  -1   0   84.40    7.99
   5  -1   0   93.87    6.16
   5  -1   0   90.66    6.17
   5  -1   1   85.39    6.07
   5  -1   1   87.82    7.94
   5  -1   1   73.54    5.76
   5  -1   1   83.86    5.58
   5  -1   1   86.50    7.25
   5  -1   1   83.94    5.82
   5  -1   1   78.87    7.68
   5  -1   1   77.63    5.58
   5  -1   1   80.90    5.66
   5  -1   2   13.66    2.56
   5  -1   2   17.99    2.48
   5  -1   2   20.05    2.93
   5  -1   2   13.94    3.45
   5  -1   2   13.62    2.01
   5  -1   2   22.33    4.69
   5  -1   2   16.40    4.12
   5  -1   2   13.31    2.51
   5  -1   2   16.57    2.77
   5  -1   2   13.24    2.53
   5  -1   3    7.92    2.33
   5  -1   3    8.40    1.88
   5  -1   3    8.54    2.45
   5  -1   3    8.79    2.30
   5  -1   3    9.60    3.17
   5  -1   3    8.89    1.72
   5  -1   3    9.87    4.05
   5  -1   3   14.38    4.11
   5  -1   3   10.65    2.27
   5  -1   3    8.16    2.36
   5  -1   3   10.38    2.19
   5  -1   4  161.84    9.68
   5  -1   4  182.01   13.28
   5  -1   4  194.16   10.93
   5  -1   4  170.81   12.93
   5  -1   4  188.50   10.47
   5  -1   4  172.57    9.64
   5  -1   4  200.00   10.86
   5  -1   4  180.38   12.81
   5  -1   4  199.43   10.55
   5  -1   4  185.20   10.22
   5  -1   5   59.44    4.67
   5  -1   5   71.11    5.26
   5  -1   5   66.53    4.89
   5  -1   6   83.51    5.46
   5  -1   6   64.62    4.76
   5  -1   6   77.89    5.56
   5  -1   6   78.44    5.24
   5  -1   7    9.11    1.95
   5  -1   7   11.79    2.34
   5  -1   7   10.80    1.86
   5  -1   7   10.89    2.23
   5  -1   8   15.62    2.18
   5  -1   8   13.01    1.62
  -5  -1  -8   15.44    1.83
   5  -1   8   16.72    2.12
   5  -1   9   19.51    1.83
   5  -1   9   23.89    1.97
   5   0 -13   58.26    3.68
   5   0 -12  104.06    6.10
   5   0 -12   98.51    6.16
   5   0 -12   99.97    6.33
   5   0 -11    4.56    2.02
   5   0 -11    1.98    2.06
   5   0 -11    0.84    2.28
   5   0 -10   18.94    3.54
   5   0 -10   14.15    2.53
   5   0 -10   14.78    2.93
   5   0 -10   14.47    2.62
   5   0 -10   14.13    3.09
   5   0 -10   16.07    2.58
   5   0  -9   23.00    3.39
   5   0  -9   22.36    3.61
   5   0  -9   17.54    3.08
   5   0  -9   21.29    2.62
   5   0  -9   21.63    2.94
   5   0  -9   23.12    3.04
   5   0  -9   19.18    3.22
   5   0  -9   23.23    3.42
   5   0  -9   31.40    4.09
   5   0  -8   33.59    3.74
   5   0  -8   32.61    4.08
   5   0  -8   36.21    4.19
   5   0  -8   29.45    3.38
   5   0  -8   31.18    3.90
   5   0  -8   32.52    3.76
   5   0  -8   29.26    3.98
   5   0  -8   33.05    3.79
   5   0  -8   29.21    3.22
   5   0  -8   26.36    4.92
   5   0  -8   27.83    3.18
   5   0  -8   29.79    3.44
   5   0  -8   31.53    3.73
   5   0  -8   29.28    3.71
   5   0  -8   29.52    2.76
   5   0  -8   34.42    3.96
   5   0  -7   -1.56    3.02
   5   0  -7    0.73    2.00
   5   0  -7    0.79    2.04
   5   0  -7   -1.02    2.38
   5   0  -7    0.58    2.02
   5   0  -7    0.89    1.85
   5   0  -7   -0.48    1.86
   5   0  -7    0.52    1.81
   5   0  -7    0.19    2.55
   5   0  -7    0.83    2.31
   5   0  -7   -1.11    1.33
   5   0  -7    0.95    2.49
   5   0  -6   80.06    5.43
   5   0  -6   61.94    5.21
   5   0  -6   87.06    6.00
   5   0  -6   72.03    5.45
   5   0  -6   75.35    5.73
   5   0  -6   67.95    5.50
   5   0  -6   71.50    5.84
   5   0  -6   81.36    5.45
   5   0  -6   84.11    5.60
   5   0  -6   83.32    6.17
   5   0  -6   74.97    5.52
   5   0  -6   76.55    5.67
   5   0  -6   71.45    5.83
   5   0  -6   84.55    5.99
   5   0  -5   66.57    5.43
   5   0  -5   66.45    5.18
   5   0  -5   66.49    5.30
   5   0  -5   63.74    4.96
   5   0  -5   59.93    4.64
   5   0  -5   70.09    5.42
   5   0  -5   61.85    4.92
   5   0  -5   57.89    4.78
   5   0  -5   62.47    4.90
   5   0  -5   67.59    5.26
   5   0  -5   67.52    4.86
   5   0  -5   67.17    4.71
   5   0  -5   64.06    4.74
   5   0  -5   70.41    5.00
   5   0  -5   62.58    4.84
   5   0  -5   53.50    5.62
   5   0  -5   65.87    5.01
   5   0  -5   65.23    4.97
   5   0  -5   56.65    7.05
   5   0  -5   64.24    4.68
   5   0  -5   62.92    5.14
   5   0  -5   65.17    5.17
   5   0  -4  253.77   13.98
   5   0  -4  261.00   13.91
   5   0  -4  258.86   14.09
   5   0  -4  256.13   13.85
   5   0  -4  242.36   13.43
   5   0  -4  257.25   14.03
   5   0  -4  260.09   13.70
   5   0  -4  266.82   13.98
   5   0  -4  251.27   13.54
   5   0  -4  256.78   13.67
   5   0  -4  293.87   13.82
   5   0  -4  247.66   13.55
   5   0  -4  233.21   13.44
   5   0  -4  269.36   13.61
   5   0  -4  256.92   13.74
   5   0  -4  250.49   15.18
   5   0  -4  255.15   13.94
   5   0  -4  245.36   13.42
   5   0  -4  296.64   17.07
   5   0  -4  267.03   13.96
   5   0  -3  112.70    7.13
   5   0  -3  118.40    7.02
   5   0  -3  114.76    7.17
   5   0  -3   97.27    6.88
   5   0  -3  106.40    6.91
   5   0  -3  106.76    6.54
   5   0  -3   99.71    6.51
   5   0  -3  115.20    7.21
   5   0  -3   98.94    6.61
   5   0  -3  103.07    7.05
   5   0  -3  106.58    6.61
   5   0  -3  109.87    7.11
   5   0  -3  113.02    8.62
   5   0  -3  107.94    9.14
   5   0  -2   41.08    3.99
   5   0  -2   41.87    3.76
   5   0  -2   45.58    3.92
   5   0  -2   38.54    3.47
   5   0  -2   45.71    3.84
   5   0  -2   39.48    3.93
   5   0  -2   41.36    3.82
   5   0  -2   33.31    3.55
   5   0  -2   44.87    3.89
   5   0  -2   42.56    3.95
   5   0  -2   42.63    4.21
   5   0  -2   46.74    5.51
   5   0  -2   45.91    4.08
   5   0  -2   42.27    5.56
   5   0  -1  151.11    8.90
   5   0  -1  166.44   11.48
   5   0  -1  166.78    9.27
   5   0  -1  140.71    8.54
   5   0  -1  142.46    8.82
   5   0  -1  166.98    9.32
   5   0  -1  155.19    8.83
   5   0  -1  156.00    9.10
   5   0  -1  136.69    9.81
   5   0  -1  158.07    9.16
   5   0  -1  157.06   11.02
   5   0  -1  161.80    9.30
   5   0  -1  150.00    9.00
   5   0  -1  147.56    8.68
   5   0  -1  158.16    9.04
   5   0   0  247.13   15.52
   5   0   0  251.51   14.05
   5   0   0  284.82   14.34
   5   0   0  293.88   16.90
   5   0   0  262.32   13.88
   5   0   0  282.87   14.40
   5   0   0  245.36   14.13
   5   0   0  273.93   14.44
   5   0   0  260.00   14.15
   5   0   0  254.14   14.06
   5   0   0  270.18   13.67
   5   0   0  247.46   13.56
   5   0   0  266.01   14.06
   5   0   1    2.29    1.79
   5   0   1    4.49    2.35
   5   0   1    4.20    1.83
   5   0   1    2.76    1.89
   5   0   1    2.16    2.17
   5   0   1    9.42    4.22
   5   0   1    1.65    3.05
   5   0   1    4.82    1.90
   5   0   1    5.07    1.57
   5   0   1    1.60    1.84
   5   0   1    2.41    1.65
   5   0   2   32.17    3.31
   5   0   2   28.47    3.44
   5   0   2   25.14    2.76
   5   0   2   27.04    3.48
   5   0   2   23.71    4.39
   5   0   2   27.00    3.34
   5   0   2   33.82    5.48
   5   0   2   25.95    4.89
   5   0   2   23.04    3.08
   5   0   2   26.23    3.06
   5   0   3  206.53   11.76
   5   0   3  208.86   11.68
   5   0   3  188.24   14.08
   5   0   3  188.42   13.95
   5   0   3  215.56   12.00
   5   0   3  210.15   11.91
   5   0   3  207.48   14.10
   5   0   3  227.47   11.95
   5   0   3  206.91   11.42
   5   0   4  121.65    7.28
   5   0   4  102.93    9.61
   5   0   4  109.38    7.34
   5   0   4   93.55    9.24
   5   0   4  115.87    7.38
   5   0   4  103.64    7.05
   5   0   4  103.63    6.59
   5   0   5  224.87   12.36
   5   0   5  231.02   12.67
   5   0   5  212.84   12.03
   5   0   5  224.72   12.60
   5   0   5  226.84   12.44
   5   0   6    1.81    1.66
   5   0   6    2.14    1.95
   5   0   6    2.58    1.78
   5   0   6    3.70    2.12
   5   0   7   10.12    2.21
   5   0   7    9.83    1.72
   5   0   7   13.10    2.14
   5   0   7   11.99    2.28
   5   0   8   12.72    1.89
   5   0   8   12.28    1.76
   5   0   8   13.52    2.10
   5   0   9   27.27    2.19
   5   1 -13   14.79    1.57
   5   1 -13   17.56    1.79
   5   1 -12   17.07    2.08
   5   1 -12   12.47    2.08
   5   1 -12   12.86    2.13
   5   1 -11   24.60    2.83
   5   1 -11   25.01    3.07
   5   1 -11   25.22    3.26
   5   1 -10   59.05    4.89
   5   1 -10   60.65    5.00
   5   1 -10   47.01    4.91
   5   1  -9   -2.30    2.69
   5   1  -9    6.52    3.22
   5   1  -9    0.96    2.06
   5   1  -9    1.70    1.76
   5   1  -9    3.55    1.69
   5   1  -9    2.03    2.45
   5   1  -9    4.48    2.65
   5   1  -9    2.91    1.54
   5   1  -9   -0.37    2.74
   5   1  -8    0.19    2.83
   5   1  -8   -1.83    2.12
   5   1  -8   -0.42    2.48
   5   1  -8    1.05    2.32
   5   1  -8   -1.37    1.86
   5   1  -8    1.73    1.86
   5   1  -8    0.40    2.28
   5   1  -8   -0.86    2.46
   5   1  -8    0.25    1.47
   5   1  -8    0.39    2.52
   5   1  -8    0.92    1.32
   5   1  -7   42.86    4.56
   5   1  -7   32.75    4.18
   5   1  -7   33.79    4.03
   5   1  -7   44.85    4.29
   5   1  -7   38.88    4.32
   5   1  -7   37.51    3.72
   5   1  -7   40.16    4.01
   5   1  -7   36.14    3.99
   5   1  -7   40.84    4.39
   5   1  -7   34.99    3.28
   5   1  -7   38.19    4.32
   5   1  -6    2.20    2.80
   5   1  -6   -0.31    1.99
   5   1  -6    1.75    2.02
   5   1  -6   -0.62    2.60
   5   1  -6   -0.20    2.20
   5   1  -6    1.59    2.05
   5   1  -6    1.66    1.85
   5   1  -6    0.40    2.28
   5   1  -6    1.54    2.02
   5   1  -6   -1.40    1.98
   5   1  -6    6.04    2.09
   5   1  -6    0.52    2.15
   5   1  -6   -1.03    2.22
   5   1  -6   -0.75    1.54
   5   1  -6    2.69    2.78
   5   1  -5  189.72   10.99
   5   1  -5  191.65   11.11
   5   1  -5  183.09   10.55
   5   1  -5  195.96   10.41
   5   1  -5  197.98   10.56
   5   1  -5  202.77   11.20
   5   1  -5  183.33   10.71
   5   1  -5  195.64   11.01
   5   1  -5  188.66   10.78
   5   1  -5  197.97   11.01
   5   1  -5  191.30   10.49
   5   1  -5  153.91   10.03
   5   1  -5  188.59   10.45
   5   1  -5  182.29   10.73
   5   1  -5  185.91   10.50
   5   1  -5  184.43   10.93
   5   1  -4   55.13    4.65
   5   1  -4   56.01    4.49
   5   1  -4   52.75    4.62
   5   1  -4   54.88    4.38
   5   1  -4   52.49    4.18
   5   1  -4   51.97    4.28
   5   1  -4   49.11    4.02
   5   1  -4   49.63    4.43
   5   1  -4   51.45    4.24
   5   1  -4   50.33    4.05
   5   1  -4   50.48    4.15
   5   1  -4   45.41    4.24
   5   1  -4   43.44    5.41
   5   1  -4   46.07    3.99
   5   1  -3  157.33    9.37
   5   1  -3  153.23    9.11
   5   1  -3  155.86    9.24
   5   1  -3  163.76    9.07
   5   1  -3  165.84    9.47
   5   1  -3  150.95    8.98
   5   1  -3  164.99    9.40
   5   1  -3  155.65    8.95
   5   1  -3  151.53    9.11
   5   1  -3  172.79    9.45
   5   1  -3  156.63   10.91
   5   1  -3  156.31    9.42
   5   1  -3  156.48    9.31
   5   1  -2  126.68    7.84
   5   1  -2  128.99    7.85
   5   1  -2  119.92    7.58
   5   1  -2  133.63    7.96
   5   1  -2  130.91    7.64
   5   1  -2  118.07    7.72
   5   1  -2  127.37    7.93
   5   1  -2  133.93    9.79
   5   1  -2  129.75    7.98
   5   1  -2  134.54    8.02
   5   1  -2  128.68    7.78
   5   1  -1  226.97   12.26
   5   1  -1  220.31   12.14
   5   1  -1  230.67   12.58
   5   1  -1  228.30   12.18
   5   1  -1  229.45   12.53
   5   1  -1  221.14   12.35
   5   1  -1  236.16   12.57
   5   1  -1  201.91   13.66
   5   1  -1  229.60   14.65
   5   1  -1  229.49   12.67
   5   1  -1  238.56   12.64
   5   1  -1  243.65   12.26
   5   1  -1  222.54   12.23
   5   1   0   89.53    6.15
   5   1   0   91.31    6.23
   5   1   0   92.63    6.04
   5   1   0   90.87    7.77
   5   1   0   95.23    6.54
   5   1   0   98.51    6.48
   5   1   0   98.26    6.38
   5   1   0   91.15    5.82
   5   1   0   86.45    5.83
   5   1   0   87.26    6.04
   5   1   1   83.57    5.87
   5   1   1   81.81    5.90
   5   1   1   72.74    5.42
   5   1   1   81.90    5.93
   5   1   1   73.22    7.31
   5   1   1   92.99    6.12
   5   1   1   99.50    6.48
   5   1   1   82.96    8.02
   5   1   1   82.42    5.89
   5   1   1   87.06    5.49
   5   1   1   80.77    5.64
   5   1   2   17.44    2.71
   5   1   2   22.51    3.11
   5   1   2   12.64    2.67
   5   1   2   17.81    2.81
   5   1   2   18.92    4.03
   5   1   2   20.32    4.81
   5   1   2   16.20    2.28
   5   1   2   16.16    2.67
   5   1   2   12.31    2.30
   5   1   3   11.18    2.26
   5   1   3   10.76    2.57
   5   1   3   11.75    2.47
   5   1   3    9.56    2.52
   5   1   3    6.52    3.53
   5   1   3    8.47    2.14
   5   1   3    9.41    1.84
   5   1   3    8.10    2.27
   5   1   3    8.94    1.94
   5   1   4  198.03   11.19
   5   1   4  198.31   11.49
   5   1   4  189.37   14.28
   5   1   4  203.58   11.44
   5   1   4  201.98   11.10
   5   1   4  201.88   11.51
   5   1   5   65.15    4.82
   5   1   5   60.71    5.05
   5   1   5   63.94    4.65
   5   1   5   70.39    5.27
   5   1   6   79.64    5.43
   5   1   6   67.01    4.69
   5   1   6   71.96    5.29
   5   1   7    9.57    1.97
   5   1   7   11.95    2.12
   5   1   8   14.90    1.92
   5   1   9   21.79    1.74
   5   2 -13   21.83    1.75
   5   2 -13   19.22    1.72
   5   2 -13   23.46    2.00
   5   2 -12   43.09    3.19
   5   2 -12   40.04    3.30
   5   2 -12   44.26    3.46
   5   2 -11   51.44    3.96
   5   2 -11   52.04    4.31
   5   2 -10   94.20    5.87
   5   2 -10   79.00    6.17
   5   2 -10   85.42    5.52
   5   2 -10   81.28    5.25
   5   2  -9   36.69    3.95
   5   2  -9   38.92    3.75
   5   2  -9   38.26    4.17
   5   2  -9   41.56    3.64
   5   2  -9   36.60    4.13
   5   2  -9   34.65    3.26
   5   2  -9   30.73    3.21
   5   2  -8   59.14    5.19
   5   2  -8   60.66    4.72
   5   2  -8   53.08    4.93
   5   2  -8   55.92    5.19
   5   2  -8   56.00    4.52
   5   2  -8   55.09    4.93
   5   2  -8   56.63    5.21
   5   2  -8   56.13    4.27
   5   2  -8   46.83    5.03
   5   2  -8   44.05    4.00
   5   2  -8   58.95    5.33
   5   2  -7   84.39    6.47
   5   2  -7   91.39    6.58
   5   2  -7   98.01    6.20
   5   2  -7   89.23    6.54
   5   2  -7   84.45    6.54
   5   2  -7   87.91    5.99
   5   2  -7   84.62    6.01
   5   2  -7   91.78    6.34
   5   2  -7   88.43    6.63
   5   2  -7   91.06    5.72
   5   2  -7   92.67    6.75
   5   2  -7   67.54    5.37
   5   2  -6  173.60   10.78
   5   2  -6  180.52   10.73
   5   2  -6  179.27   10.31
   5   2  -6  182.24   10.49
   5   2  -6  204.04   11.23
   5   2  -6  188.33   10.98
   5   2  -6  204.08   10.65
   5   2  -6  190.05   10.53
   5   2  -6  174.31   10.18
   5   2  -6  180.53   10.57
   5   2  -6  185.00   11.13
   5   2  -6  183.12   10.16
   5   2  -6  185.20   10.71
   5   2  -6  190.46   11.17
   5   2  -5   68.15    5.53
   5   2  -5   70.51    5.19
   5   2  -5   68.38    5.79
   5   2  -5   68.66    4.86
   5   2  -5   78.42    5.72
   5   2  -5   67.14    5.17
   5   2  -5   63.57    5.02
   5   2  -5   70.24    5.62
   5   2  -5   71.05    4.91
   5   2  -5   62.82    5.62
   5   2  -5   81.06    5.52
   5   2  -4   94.27    6.35
   5   2  -4   88.03    6.06
   5   2  -4   90.24    5.68
   5   2  -4   84.72    5.67
   5   2  -4   88.29    5.84
   5   2  -4   96.54    6.25
   5   2  -4   80.36    5.62
   5   2  -4  102.46    8.65
   5   2  -4   88.37    6.07
   5   2  -3   49.09    4.17
   5   2  -3   54.99    4.59
   5   2  -3   49.10    4.26
   5   2  -3   57.14    4.71
   5   2  -3   50.12    4.40
   5   2  -3   49.18    3.84
   5   2  -3   52.69    4.26
   5   2  -3   49.76    4.03
   5   2  -3   50.11    4.13
   5   2  -3   50.72    4.37
   5   2  -3   50.25    4.42
   5   2  -3   52.14    4.37
   5   2  -3   61.83    6.65
   5   2  -3   58.93    4.66
   5   2  -2  127.51    7.64
   5   2  -2  129.52    8.05
   5   2  -2  130.02    8.00
   5   2  -2  137.85    8.20
   5   2  -2  127.13    7.78
   5   2  -2  111.50    7.45
   5   2  -2  105.82    8.81
   5   2  -2  128.46    7.95
   5   2  -2  131.38    8.05
   5   2  -2  145.70    8.28
   5   2  -2  132.96    7.76
   5   2  -2  131.32    7.98
   5   2  -2  151.39   10.52
   5   2  -1   47.50    5.73
   5   2  -1   39.65    3.79
   5   2  -1   38.22    3.45
   5   2  -1   40.25    3.82
   5   2  -1   37.90    3.64
   5   2  -1   48.39    4.08
   5   2  -1   40.65    3.88
   5   2  -1   42.15    3.98
   5   2  -1   37.36    3.74
   5   2  -1   41.29    5.08
   5   2  -1   48.22    3.98
   5   2  -1   44.03    4.08
   5   2  -1   43.58    4.03
   5   2  -1   43.83    5.87
   5   2  -1   46.73    4.06
   5   2  -1   41.51    3.64
   5   2  -1   40.84    3.85
   5   2   0   90.39    5.94
   5   2   0   94.60    6.25
   5   2   0  106.20    8.67
   5   2   0   98.68    6.39
   5   2   0   91.21    6.10
   5   2   0   91.42    6.38
   5   2   0   86.59    8.03
   5   2   0   96.98    6.33
   5   2   0   90.41    6.42
   5   2   0   97.88    6.42
   5   2   0   99.90    6.50
   5   2   0   88.30    5.93
   5   2   0   88.38    6.01
   5   2   1  290.83   15.32
   5   2   1  305.03   15.47
   5   2   1  327.09   18.28
   5   2   1  272.92   14.88
   5   2   1  273.95   15.39
   5   2   1  306.57   15.60
   5   2   1  297.48   15.64
   5   2   1  285.42   15.37
   5   2   1  267.69   17.77
   5   2   1  269.41   15.39
   5   2   1  304.18   15.14
   5   2   2  248.37   13.69
   5   2   2  258.44   13.83
   5   2   2  255.82   16.43
   5   2   2  247.99   13.92
   5   2   2  243.66   16.64
   5   2   2  261.49   14.03
   5   2   2  262.15   14.18
   5   2   2  249.96   13.87
   5   2   2  253.87   13.84
   5   2   2  258.95   14.03
   5   2   2  263.26   13.50
   5   2   3   46.15    4.11
   5   2   3   50.65    4.32
   5   2   3   52.38    6.39
   5   2   3   43.84    4.30
   5   2   3   54.88    4.66
   5   2   3   38.40    6.15
   5   2   3   55.98    4.53
   5   2   3   52.62    4.37
   5   2   3   56.29    4.68
   5   2   3   54.41    4.03
   5   2   4  227.59   12.43
   5   2   4  217.17   12.30
   5   2   4  208.74   15.15
   5   2   4  233.12   12.81
   5   2   4  240.14   16.33
   5   2   4  238.85   12.86
   5   2   4  238.52   12.88
   5   2   4  238.11   12.67
   5   2   4  238.35   12.98
   5   2   4  225.40   12.10
   5   2   5   34.91    3.53
   5   2   5   34.62    3.49
   5   2   5   30.70    3.61
   5   2   5   31.19    3.20
   5   2   5   37.16    3.74
   5   2   6   26.98    3.07
   5   2   6   30.14    3.19
   5   2   6   28.98    2.86
   5   2   6   27.95    3.24
   5   2   7    0.43    1.64
   5   2   7    1.39    1.64
   5   2   8   14.03    1.95
   5   2   8   13.98    1.92
   5   2   9   93.37    5.05
   5   2   9   94.15    5.07
   5   3 -13    7.53    1.10
   5   3 -12    8.40    1.55
   5   3 -12    4.38    1.51
   5   3 -12    5.98    1.65
   5   3 -11  111.04    6.51
   5   3 -11  110.26    6.94
   5   3 -11  106.16    6.33
   5   3 -11  112.86    6.96
   5   3 -10   10.61    2.31
   5   3 -10   12.07    2.70
   5   3 -10    8.94    2.20
   5   3 -10   11.35    2.08
   5   3  -9   70.42    5.43
   5   3  -9   89.02    5.51
   5   3  -9   73.48    5.84
   5   3  -9   68.39    5.14
   5   3  -9   65.36    5.50
   5   3  -9   72.69    5.76
   5   3  -9   73.93    4.98
   5   3  -9   59.79    4.84
   5   3  -8   20.33    3.50
   5   3  -8   22.27    3.48
   5   3  -8   20.62    2.99
   5   3  -8   21.06    3.44
   5   3  -8   14.93    2.86
   5   3  -8   20.85    3.10
   5   3  -8   12.82    2.67
   5   3  -8   15.72    3.09
   5   3  -8   22.30    3.73
   5   3  -8   23.74    2.85
   5   3  -8   14.84    2.42
   5   3  -7  146.06    9.04
   5   3  -7  161.90    8.86
   5   3  -7  145.60    8.68
   5   3  -7  149.75    8.94
   5   3  -7  137.32    8.47
   5   3  -7  124.06    8.08
   5   3  -7  151.05    9.00
   5   3  -7  151.73    9.49
   5   3  -7  158.74    8.56
   5   3  -7  123.37    8.16
   5   3  -7  148.55    9.07
   5   3  -6  257.35   14.18
   5   3  -6  252.26   14.28
   5   3  -6  247.71   13.72
   5   3  -6  303.56   14.32
   5   3  -6  258.46   14.46
   5   3  -6  243.56   13.99
   5   3  -6  263.05   13.95
   5   3  -6  253.27   13.79
   5   3  -6  253.64   14.08
   5   3  -6  260.76   14.76
   5   3  -6  273.78   13.86
   5   3  -6  272.82   14.20
   5   3  -6  254.74   14.68
   5   3  -5   29.00    3.58
   5   3  -5   31.49    3.35
   5   3  -5   42.79    3.74
   5   3  -5   27.91    3.51
   5   3  -5   35.53    3.92
   5   3  -5   31.65    3.54
   5   3  -5   27.72    3.23
   5   3  -5   27.82    3.43
   5   3  -5   28.75    3.48
   5   3  -5   29.43    3.31
   5   3  -5   33.44    3.30
   5   3  -5   35.08    4.31
   5   3  -5   31.90    3.51
   5   3  -4   62.56    4.91
   5   3  -4   78.39    5.23
   5   3  -4   62.49    5.01
   5   3  -4   64.53    5.26
   5   3  -4   71.94    5.19
   5   3  -4   62.15    4.71
   5   3  -4   56.75    4.62
   5   3  -4   70.48    5.15
   5   3  -4   69.27    7.19
   5   3  -4   74.75    5.57
   5   3  -4   67.04    4.99
   5   3  -3  144.78    8.82
   5   3  -3  154.07    8.63
   5   3  -3  142.83    8.60
   5   3  -3  150.50    9.03
   5   3  -3  135.92    8.39
   5   3  -3  151.15    8.63
   5   3  -3  136.50    8.13
   5   3  -3  144.37    8.47
   5   3  -3  135.26    8.54
   5   3  -3  133.78    8.50
   5   3  -3  143.96    8.64
   5   3  -3  142.89   10.78
   5   3  -3  148.91    9.01
   5   3  -2  385.41   20.10
   5   3  -2  417.66   19.96
   5   3  -2  396.81   20.15
   5   3  -2  383.98   19.84
   5   3  -2  374.40   19.81
   5   3  -2  359.45   19.71
   5   3  -2  346.94   21.64
   5   3  -2  393.68   19.99
   5   3  -2  394.60   20.15
   5   3  -2  434.39   20.04
   5   3  -2  388.81   20.15
   5   3  -2  417.00   22.62
   5   3  -1   65.38    4.89
   5   3  -1   68.07    4.82
   5   3  -1   61.13    4.83
   5   3  -1   55.20    4.60
   5   3  -1   54.61    6.21
   5   3  -1   47.88    4.18
   5   3  -1   55.83    4.55
   5   3  -1   59.86    4.97
   5   3  -1   63.48    4.85
   5   3  -1   61.04    4.58
   5   3  -1   56.02    4.69
   5   3  -1   65.52    6.63
   5   3   0  240.09   15.51
   5   3   0  249.16   13.35
   5   3   0  224.95   13.02
   5   3   0  250.45   13.53
   5   3   0  241.94   15.88
   5   3   0  260.46   13.41
   5   3   0  255.06   13.62
   5   3   0  253.98   13.50
   5   3   0  244.32   13.17
   5   3   1  148.62    9.21
   5   3   1  144.20   11.34
   5   3   1  159.70    9.50
   5   3   1  152.02    9.42
   5   3   1  166.98    9.68
   5   3   1  149.43   12.02
   5   3   1  174.11    9.78
   5   3   1  165.26    9.48
   5   3   1  164.92    9.51
   5   3   1  169.65    9.65
   5   3   1  165.78    9.32
   5   3   2  111.96    7.16
   5   3   2  118.31    7.43
   5   3   2  106.54    9.34
   5   3   2  117.22    7.45
   5   3   2  123.64    7.68
   5   3   2  121.62   10.38
   5   3   2  121.17    7.76
   5   3   2  120.58    7.41
   5   3   2  112.04    7.38
   5   3   2  112.85    7.51
   5   3   2  109.81    7.04
   5   3   3   35.17    3.46
   5   3   3   43.97    4.02
   5   3   3   42.67    3.92
   5   3   3   40.03    3.97
   5   3   3   41.42    6.22
   5   3   3   38.44    4.28
   5   3   3   42.66    3.89
   5   3   3   39.98    3.86
   5   3   3   39.11    5.51
   5   3   3   42.80    4.12
   5   3   3   43.15    3.69
   5   3   4   32.12    3.44
   5   3   4   35.97    3.60
   5   3   4   41.13    3.83
   5   3   4   33.28    5.57
   5   3   4   33.09    3.59
   5   3   4   40.19    3.72
   5   3   4   39.74    4.01
   5   3   4   38.10    5.38
   5   3   4   42.99    3.51
   5   3   5   77.87    5.50
   5   3   5   79.85    5.61
   5   3   5   79.60    5.66
   5   3   5   84.45    5.68
   5   3   5   77.30    5.89
   5   3   5   80.11    5.13
   5   3   6    6.28    1.81
   5   3   6    4.28    1.63
   5   3   6    8.23    2.31
   5   3   6    6.48    1.99
   5   3   7   29.13    2.74
   5   3   7   22.67    2.37
   5   3   7   23.03    2.73
   5   3   8   35.69    2.86
  -5   3  -8   32.58    2.82
   5   3   9   49.49    2.98
   5   4 -12   15.79    1.66
   5   4 -12   12.36    1.66
   5   4 -12   13.63    1.90
   5   4 -11   29.48    2.60
   5   4 -11   24.54    2.52
   5   4 -11   25.22    2.91
   5   4 -11   25.08    2.82
   5   4 -11   26.40    3.03
   5   4 -11   23.61    2.40
   5   4 -10   88.74    5.50
   5   4 -10   80.96    5.96
   5   4 -10   82.15    5.45
   5   4 -10   79.82    5.27
   5   4  -9   21.64    3.23
   5   4  -9   28.97    3.12
   5   4  -9   23.76    3.60
   5   4  -9   30.12    3.28
   5   4  -9   25.05    3.39
   5   4  -9   27.33    2.91
   5   4  -9   18.23    2.66
   5   4  -8   30.06    3.79
   5   4  -8   28.33    3.66
   5   4  -8   28.60    3.39
   5   4  -8   32.81    3.92
   5   4  -8   27.87    3.61
   5   4  -8   22.77    3.02
   5   4  -8   29.02    3.17
   5   4  -8   25.02    2.96
   5   4  -7   11.72    3.15
   5   4  -7    8.44    2.91
   5   4  -7   10.25    2.59
   5   4  -7    9.86    2.81
   5   4  -7   10.29    2.55
   5   4  -7    8.51    2.42
   5   4  -7   10.30    2.32
   5   4  -7    6.82    2.47
   5   4  -7    7.38    3.14
   5   4  -7    9.69    1.91
   5   4  -7   10.36    2.34
   5   4  -6  113.98    7.33
   5   4  -6  147.73    7.99
   5   4  -6  126.36    8.23
   5   4  -6  121.18    8.01
   5   4  -6  123.25    7.75
   5   4  -6  129.49    7.93
   5   4  -6  128.22    7.64
   5   4  -6  110.40    7.47
   5   4  -6  114.02    7.68
   5   4  -6  109.57    7.08
   5   4  -6  132.18    7.67
   5   4  -6  125.68    7.84
   5   4  -5  132.43    8.18
   5   4  -5  122.91    8.01
   5   4  -5  139.67    8.30
   5   4  -5  132.04    8.52
   5   4  -5  148.46    8.73
   5   4  -5  142.39    8.37
   5   4  -5  127.31    8.16
   5   4  -5  126.73    7.99
   5   4  -5  126.54    8.19
   5   4  -5  125.76    8.02
   5   4  -5  139.35    8.87
   5   4  -5  150.98    8.30
   5   4  -5  148.43    8.26
   5   4  -4   43.57    4.17
   5   4  -4   63.39    4.65
   5   4  -4   52.56    4.65
   5   4  -4   50.22    4.60
   5   4  -4   55.51    4.60
   5   4  -4   52.24    4.16
   5   4  -4   51.12    4.59
   5   4  -4   47.97    4.17
   5   4  -4   57.27    4.68
   5   4  -4   52.56    6.23
   5   4  -4   58.49    4.98
   5   4  -4   53.57    4.41
   5   4  -3  341.05   16.28
   5   4  -3  296.01   16.10
   5   4  -3  316.69   16.21
   5   4  -3  292.51   15.88
   5   4  -3  286.65   16.19
   5   4  -3  306.67   16.33
   5   4  -3  300.70   16.41
   5   4  -3  310.35   18.50
   5   4  -3  318.46   16.00
   5   4  -2   60.78    4.68
   5   4  -2   63.63    5.05
   5   4  -2   64.59    4.96
   5   4  -2   72.90    5.11
   5   4  -2   62.30    4.81
   5   4  -2   59.25    4.78
   5   4  -2   62.14    4.87
   5   4  -2   54.04    6.29
   5   4  -2   69.88    5.15
   5   4  -2   61.70    5.03
   5   4  -2   72.50    6.97
   5   4  -1  200.55   11.31
   5   4  -1  203.95   11.32
   5   4  -1  187.56   11.05
   5   4  -1  190.88   13.72
   5   4  -1  200.52   11.18
   5   4  -1  196.86   11.52
   5   4  -1  204.06   11.41
   5   4  -1  206.43   11.45
   5   4  -1  219.36   11.36
   5   4  -1  193.99   11.20
   5   4  -1  214.17   13.60
   5   4   0    4.59    1.92
   5   4   0    4.06    1.99
   5   4   0    4.06    2.15
   5   4   0    3.65    2.92
   5   4   0    6.51    2.52
   5   4   0    2.64    2.67
   5   4   0    5.05    2.07
   5   4   0    4.99    2.11
   5   4   0    4.32    2.02
   5   4   0    2.91    1.76
   5   4   1    3.42    1.87
   5   4   1    2.96    1.89
   5   4   1    3.83    2.11
   5   4   1    9.69    3.47
   5   4   1   10.32    2.82
   5   4   1    7.04    2.13
   5   4   1    8.01    3.13
   5   4   1    2.89    2.01
   5   4   1    7.90    2.35
   5   4   1    3.52    1.86
   5   4   1    4.42    1.95
   5   4   2   75.95    5.35
   5   4   2   79.44    7.60
   5   4   2   72.47    5.56
   5   4   2   76.02    5.79
   5   4   2   77.85    8.51
   5   4   2   89.95    6.16
   5   4   2   81.07    5.65
   5   4   2   87.36    6.01
   5   4   2   89.29    5.77
   5   4   3    5.23    2.20
   5   4   3    6.72    2.09
   5   4   3    4.44    2.36
   5   4   3    2.65    2.88
   5   4   3    6.81    2.66
   5   4   3    9.44    3.09
   5   4   3    5.27    2.20
   5   4   3    4.64    1.92
   5   4   3    5.31    1.93
   5   4   4   50.56    4.02
   5   4   4   39.92    3.78
   5   4   4   50.97    4.40
   5   4   4   45.20    4.02
   5   4   4   51.02    4.30
   5   4   4   45.66    3.86
   5   4   5  137.90    8.24
   5   4   5  141.54    8.14
   5   4   5  142.53    8.34
   5   4   5  130.62    7.82
   5   4   6   19.51    2.41
   5   4   6   21.67    2.59
   5   4   6   15.56    2.01
   5   4   6   23.09    2.82
   5   4   6   17.86    2.39
   5   4   7  128.78    7.15
   5   4   7  125.48    7.43
   5   4   8    1.92    1.18
  -5   4  -8    1.72    1.28
   5   5 -12   56.29    3.34
   5   5 -11    1.18    1.29
   5   5 -11    2.41    1.40
   5   5 -11   -0.56    1.37
   5   5 -11    0.37    1.58
   5   5 -11    0.83    1.23
   5   5 -10  108.80    6.20
   5   5 -10   97.52    6.54
   5   5 -10  102.91    6.18
   5   5  -9   17.86    2.82
   5   5  -9   13.76    2.41
   5   5  -9   15.56    3.02
   5   5  -9   14.46    2.78
   5   5  -9   17.99    2.98
   5   5  -9   17.04    2.57
   5   5  -8   15.00    2.97
   5   5  -8   10.39    2.47
   5   5  -8    9.18    2.84
   5   5  -8   10.56    2.51
   5   5  -8    9.02    2.78
   5   5  -8    8.45    2.56
   5   5  -8    9.59    2.37
   5   5  -7  135.28    7.57
   5   5  -7  127.21    7.62
   5   5  -7  115.41    7.95
   5   5  -7  118.13    7.75
   5   5  -7  109.38    7.05
   5   5  -7  104.87    7.02
   5   5  -7  109.10    6.94
   5   5  -7  130.60    7.57
   5   5  -6   21.01    3.07
   5   5  -6   30.09    3.31
   5   5  -6   22.27    2.77
   5   5  -6   18.60    3.34
   5   5  -6   24.79    3.51
   5   5  -6   25.86    3.30
   5   5  -6   26.12    3.37
   5   5  -6   23.77    3.02
   5   5  -6   17.05    2.91
   5   5  -6   20.11    3.58
   5   5  -6   20.92    2.67
   5   5  -5  199.59   10.36
   5   5  -5  156.56    9.88
   5   5  -5  184.69   10.74
   5   5  -5  197.65   10.63
   5   5  -5  186.16   10.35
   5   5  -5  167.85   10.62
   5   5  -5  175.10   10.26
   5   5  -5  181.03   10.04
   5   5  -5  165.95   10.22
   5   5  -5  179.49   10.85
   5   5  -5  169.62    9.89
   5   5  -4   51.06    4.19
   5   5  -4   44.36    4.44
   5   5  -4   44.00    4.17
   5   5  -4   51.96    4.37
   5   5  -4   43.27    3.74
   5   5  -4   46.94    4.43
   5   5  -4   43.55    3.88
   5   5  -4   41.04    3.66
   5   5  -4   41.26    4.16
   5   5  -4   45.01    4.53
   5   5  -4   39.94    3.76
   5   5  -3  277.21   14.24
   5   5  -3  270.59   14.29
   5   5  -3  265.94   14.23
   5   5  -3  254.58   13.94
   5   5  -3  253.00   14.25
   5   5  -3  276.57   14.58
   5   5  -3  263.42   13.98
   5   5  -3  270.00   14.21
   5   5  -3  230.42   15.93
   5   5  -3  259.84   14.46
   5   5  -3  273.16   13.93
   5   5  -2   62.24    4.86
   5   5  -2   61.36    4.72
   5   5  -2   59.33    4.88
   5   5  -2   53.63    6.63
   5   5  -2   63.51    5.17
   5   5  -2   62.69    4.91
   5   5  -2   49.75    4.72
   5   5  -2   51.05    6.15
   5   5  -2   55.33    4.40
   5   5  -1   49.45    4.40
   5   5  -1   51.29    4.17
   5   5  -1   51.74    6.43
   5   5  -1   49.78    4.69
   5   5  -1   52.94    4.44
   5   5  -1   58.89    4.56
   5   5  -1   42.51    4.08
   5   5  -1   47.89    5.64
   5   5   0  154.92    9.13
   5   5   0  127.52    8.62
   5   5   0  164.06    9.53
   5   5   0  152.17   12.20
   5   5   0  166.18    9.22
   5   5   0  176.71    9.81
   5   5   0  158.01    9.30
   5   5   0  179.86    9.73
   5   5   0  187.23    9.63
   5   5   0  146.00   11.04
   5   5   1   42.21    3.92
   5   5   1   53.40    4.34
   5   5   1   48.29    6.73
   5   5   1   55.42    4.28
   5   5   1   55.04    4.77
   5   5   1   60.00    4.65
   5   5   1   60.02    4.54
   5   5   1   49.18    5.66
   5   5   2    7.93    1.97
   5   5   2   10.42    2.44
   5   5   2    8.41    3.64
   5   5   2   12.54    2.89
   5   5   2    9.30    2.92
   5   5   2    4.41    2.22
   5   5   2    7.11    2.37
   5   5   2    7.81    2.30
   5   5   2   10.55    2.10
   5   5   3    3.27    2.00
   5   5   3    2.01    2.05
   5   5   3    5.31    2.53
   5   5   3    0.90    1.86
   5   5   3    2.42    1.94
   5   5   3    0.47    1.78
   5   5   3    3.24    1.66
   5   5   4  141.61    8.45
   5   5   4  152.12    8.93
   5   5   4  148.98    8.94
   5   5   4  145.02    8.95
   5   5   4  155.85    8.67
   5   5   5  127.86    7.72
   5   5   5  131.95    7.89
   5   5   5  128.31    7.89
   5   5   5  124.80    7.43
   5   5   6  231.52   12.32
   5   5   6  244.82   12.60
   5   5   6  242.36   12.72
   5   5   6  237.05   12.15
   5   5   7    2.74    1.36
  -5   5  -7    1.54    1.69
  -5   5  -8    8.13    1.37
   5   6 -11   13.67    1.39
   5   6 -11   16.23    1.82
   5   6 -10   10.04    1.66
   5   6 -10    9.72    2.03
   5   6  -9    5.73    1.80
   5   6  -9    7.42    2.17
   5   6  -9    9.18    2.34
   5   6  -9   10.03    2.46
   5   6  -8   19.98    3.05
   5   6  -8   17.65    2.55
   5   6  -8   19.18    2.90
   5   6  -8   15.20    2.96
   5   6  -8   14.62    2.90
   5   6  -7   23.60    2.87
   5   6  -7   21.78    3.06
   5   6  -7   18.67    3.19
   5   6  -7   17.88    3.05
   5   6  -7   13.69    2.50
   5   6  -7   19.80    2.57
   5   6  -6   21.20    3.38
   5   6  -6   20.51    2.93
   5   6  -6   13.31    2.76
   5   6  -6   14.94    2.46
   5   6  -6   11.85    2.63
   5   6  -6   19.76    2.81
   5   6  -5  197.20    9.95
   5   6  -5  179.95   10.02
   5   6  -5  183.01   10.01
   5   6  -5  165.69    9.92
   5   6  -5  146.92    9.18
   5   6  -5  166.19    9.52
   5   6  -5  162.22    9.89
   5   6  -4   59.11    4.47
   5   6  -4   57.81    4.53
   5   6  -4   52.28    4.52
   5   6  -4   44.27    3.85
   5   6  -4   54.40    4.80
   5   6  -4   48.99    4.05
   5   6  -4   51.23    4.70
   5   6  -4   55.83    4.89
   5   6  -3   18.00    2.81
   5   6  -3   14.94    2.61
   5   6  -3   20.27    2.98
   5   6  -3   18.50    2.59
   5   6  -3   17.36    3.04
   5   6  -3   15.25    2.59
   5   6  -3   18.41    2.76
   5   6  -3   20.99    3.11
   5   6  -2  248.07   14.07
   5   6  -2  267.80   14.33
   5   6  -2  274.47   14.49
   5   6  -2  279.17   14.78
   5   6  -2  265.94   14.49
   5   6  -2  295.81   14.54
   5   6  -2  258.07   14.35
   5   6  -1   55.08    4.42
   5   6  -1   58.63    4.66
[truncated: 20,003,717 more chars]
